# Supplementary material for: CB1 receptors on a subset of vagal afferent neurons modulate voluntary ethanol intake in mice
Source: Mol Psychiatry. 2025 Sep 20;31(1):48–61. doi: 10.1038/s41380-025-03266-9 (PMC12700788; doi:10.1038/s41380-025-03266-9)
Supplement: Supplementary file 2 — Data source [file 41380_2025_3266_MOESM2_ESM.xlsx]

## Sheet: Figure 1
A
	RNAScope adjacent bar graph
	% of ghrl - positive cells co-expressing Cnr1
	ctrl	Cre
	50	16.67
	33.33	0
	31	20
mean	38.11	12.2233
SD	10.3627	10.7159
n	3	3
variance	107.386	114.83
B
	Ghrlwt;Cnr1lox/lox											Ghrlwt;Cnr1lox/lox											GhrlCre;Cnr1lox/lox											GhrlCre;Cnr1lox/lox
	ethanol consumption (mg/g bw/day)											ethanol consumption (mg/g bw/day)											ethanol consumption (mg/g bw/day)											ethanol consumption (mg/g bw/day)
	vehicle											JD5036 3 mg/kg											vehicle											JD5036 3 mg/kg
	day 1	day 2	day 3	day 4	day 5	day 6	day 7	day 8	day 9	day 10		day 1	day 2	day 3	day 4	day 5	day 6	day 7	day 8	day 9	day 10		day 1	day 2	day 3	day 4	day 5	day 6	day 7	day 8	day 9	day 10		day 1	day 2	day 3	day 4	day 5	day 6	day 7	day 8	day 9	day 10
	8.58433	7.92251	10.7201	10.1062	7.79967	10.5185	9.17911	8.29762	12.5512	10.7796		9.03615	9.76519	11.5962	10.206	9.44018	0.720815	1.00126	3.98582	3.77542	7.01979		10.0382	12.1695	12.0398	10.4373	10.7515	15.3638	13.9951	15.8831	12.9667	14.1193		13.2845	15.4019	16.027	14.709	7.56532	1.94457	7.18812	11.3989	15.1157	10.9912
	14.1422	6.62006	14.0596	13.0337	11.1436	8.54473	8.8554	8.93033	16.8039	9.65814		12.8274	11.8003	10.9059	10.8035	8.74372	2.5747	1.78929	5.55369	2.30828	6.45071		5.78058	11.2418	11.1957	5.37066	8.74125	3.30957	8.14656	5.87895	3.05957	3.37353		9.59773	8.71033	6.79947	10.5075	8.50593	2.21591	3.92108	6.80244	5.25074	7.65068
	5.95838	7.91858	8.47414	4.14153	3.04567	11.8625	13.8683	14.3445	12.2506	13.8477		14.1972	8.74553	15.1286	13.2226	12.6449	7.56075	7.85569	7.33939	5.56933	10.14		14.0728	10.0238	11.9298	6.66918	8.31587	11.233	7.48041	14.6099	8.02533	9.18334		11.9162	13.9482	14.0993	11.7668	7.69676	2.58344	5.32029	2.19464	1.66091	2.47731
	17.2884	18.4521	13.0476	17.4733	17.6602	15.1879	13.6445	15.6443	18.3653	17.4134		11.7449	11.7449	14.3333	5.80361	13.4833	8.26877	4.97169	5.30005	6.36282	6.6994		10.6138	11.7134	16.3579	12.3199	16.041	11.7183	14.8187	9.87386	15.744	7.28223		8.67934	12.3082	9.38021	10.6822	10.4437	7.8437	8.26624	6.56236	4.08329	5.67214
	11.6487	11.6487	9.83737	6.48819	13.3612	8.71072	9.77789	8.87302	9.45894	7.10042		12.1303	12.1303	9.75633	8.78865	11.3403	6.85935	9.47544	4.70545	6.17632	6.59979		5.15222	7.03742	4.77591	3.4949	2.53694	4.34841	3.02897	5.58339	3.10934	4.45833		10.0472	11.0049	6.18357	3.18974	7.8041	2.06264	0.583694	12.612	3.87923	15.2418
	10.1405	8.8649	10.2852	10.2119	12.5005	13.9015	10.2947	12.9559	11.6342	12.901		10.6447	5.8505	6.14743	5.84582	6.94573	2.01399	2.14864	2.88286	6.19674	3.66304		11.0351	14.8955	12.3901	15.0105	12.3408	15.2618	12.2694	16.1612	14.7728	11.2171		10.232	3.83119	14.4665	2.37616	12.8405	0.672155	8.33058	2.03586	5.86652	7.7829
	15.5338	15.8536	14.4737	8.70589	14.6245	13.9541	15.5128	13.9023	8.2506	8.2506		6.80956	10.7605	9.8932	12.115	12.5293	5.69312	5.03321	1.13212	2.39551	6.77148		12.9411	6.44379	15.0455	15.6627	5.99445	14.2195	13.9955	18.8897	14.7109	18.1007		18.8813	15.011	16.9545	18.8922	18.9637	13.3606	14.0011	18.8436	16.5148	14.981
	17.794	16.0318	16.3463	16.5277	15.4929	13.3486	11.9357	18.3357	17.2273	13.9115		8.52437	11.6501	11.9332	7.27374	9.91435	7.2388	6.46921	9.08525	7.63634	4.05694		8.82078	6.32146	4.83746	2.66323	12.7638	10.1849	5.04637	8.04935	13.3071	10.6782		9.96679	14.8894	7.26361	16.2069	5.92673	2.80115	8.7178	7.62389	2.9162	5.78713
	18.6838	10.3514	12.8755	13.0813	12.7798	11.698	13.206	11.1026	16.4217	6.94781		21.38	17.1431	20.9254	16.4475	14.879	5.72352	10.9964	6.98988	4.84789	7.72641		13.1322	10.4524	13.2809	14.6911	19.4794	1.97673	14.8069	8.06304	8.76137	13.4186		11.8586	5.02207	12.1129	4.25072	7.07254	2.02661	3.87965	3.5758	1.27994	2.49704
	12.0686	11.3007	7.54653	13.7105	4.89661	10.2272	12.5418	6.26639	5.82143	13.7393		8.59108	10.5361	14.9744	11.1016	11.9302	6.11817	9.18824	7.35431	5.31904	4.83369		12.0533	10.6253	11.6645	3.67874	10.6547	9.76875	5.47821	11.4258	5.06982	6.34806		10.255	11.4466	6.966	11.0064	12.0475	8.07486	3.79155	8.13436	7.77602	3.41092
	20.7043	4.0765	16.0744	12.3944	12.6534	11.171	12.4883	10.9382	12.1091	11.0038		16.5797	19.2952	17.8674	17.2526	15.5276	6.01113	7.26188	4.54829	8.90996	9.06267		9.67103	7.09644	5.06299	4.86639	8.85413	6.1249	9.34231	7.45507	6.06321	7.04988		9.04823	10.8946	6.32882	11.9572	9.11818	4.04194	4.1972	4.87005	3.56383	3.87322
	12.2693	14.4352	16.5916	19.3762	16.245	16.3885	22.4098	11.8831	10.6498	15.4638													10.7246	5.42932	13.405	3.80316	10.1751	8.34303	12.5284	9.31704	9.74972	6.14966		11.6733	16.3754	8.91474	6.18905	14.6816	8.81196	8.79904	5.02963	7.05705	10.9646
																							12.2667	15.3234	10.1961	8.66085	8.50116	8.53549	7.64446	7.64351	7.38558	8.40398		7.81076	11.1103	10.7318	11.151	4.21875	1.76571	7.1983	3.1883	6.38286	8.44233
																							17.0176	29.6394	4.89952	19.6212	15.8449	15.9825	17.9445	9.5982	12.1868	15.2914		10.3188	11.4976	11.1765	8.8708	8.11183	1.65441	2.86764	0.54644	3.82824	3.07635
																							16.15	14.7683	16.4397	14.662	11.1891	15.4438	11.4379	11.4379	10.3	10.3		7.18445	12.9238	18.5937	19.1271	15.4324	13.2534	12.5973	19.6467	7.22813	9.18603
																							6.56936	17.1203	6.92403	27.0251	8.66843	15.0529	11.2588	13.2034	13.2034	17.2354		3.76158	11.077	7.38724	11.3341	5.90951	8.69362	4.85057	7.25329	2.22162	3.90041
																							4.77442	3.26602	6.29483	5.02539	9.3441	15.8162	10.6519	13.9635	5.63393	9.22685		10.9142	13.9798	12.4324	1.0145	15.0409	2.85845	3.00501	7.99523	9.12374	11.3112
																							15.0884	15.0537	8.24687	13.166	15.8507	9.31862	8.64754	9.85367	4.68772	13.7411		11.467	5.93945	8.19571	3.5526	8.75067	0.639255	2.51175	6.83682	9.68107	4.07207
																																		12.4277	11.7615	14.4989	13.4721	9.20931	0.578551	9.39599	9.71404	6.72517	10.1972
mean	13.7347	11.123	12.5277	12.1042	11.8503	12.1261	12.8095	11.7895	12.6287	11.7514		12.0423	11.7656	13.0419	10.8055	11.5799	5.34392	6.01736	5.35246	5.40888	6.63854		10.8835	11.5901	10.277	10.3794	10.8915	10.6668	10.4734	10.9384	9.37429	10.3099		10.4908	11.4281	10.9744	10.0135	9.96526	4.52015	6.28542	7.62444	6.32395	7.44819
SD	4.41865	4.34433	3.11856	4.47034	4.48258	2.47492	3.6521	3.44631	3.8935	3.34421		4.1928	3.69315	4.13904	3.84136	2.63018	2.4657	3.34668	2.26841	2.02607	1.95702		3.65552	5.99451	4.03484	6.66978	4.04331	4.58289	3.94167	3.78708	4.20686	4.28135		2.96808	3.4803	3.91877	5.38818	3.87122	4.14355	3.53692	5.15351	4.12121	4.05763
n	12	12	12	12	12	12	12	12	12	12		11	11	11	11	11	11	11	11	11	11		18	18	18	18	18	18	18	18	18	18		19	19	19	19	19	19	19	19	19	19
variance	19.5244	18.8732	9.72542	19.9839	20.0936	6.12522	13.3378	11.8771	15.1594	11.1837		17.5796	13.6393	17.1317	14.756	6.91785	6.07969	11.2003	5.14566	4.10497	3.82993		13.3628	35.9341	16.2799	44.486	16.3483	21.0029	15.5368	14.342	17.6977	18.33		8.80948	12.1125	15.3567	29.0324	14.9864	17.169	12.5098	26.5587	16.9843	16.4644
C
	plasma acylated ghrelin level (pg/mL)										plasma deacylated ghrelin level (ng/mL)
	no ethanol	ethanol	ethanol		no ethanol	ethanol	ethanol				no ethanol	ethanol	ethanol		no ethanol	ethanol	ethanol
	Cre -	Cre -	Cre -		Cre +	Cre +	Cre +				Cre -	Cre -	Cre -		Cre +	Cre +	Cre +
	veh	veh	JD		veh	veh	JD				veh	veh	JD		veh	veh	JD
	145.4	459.65	159.55		228.2	319.8	348.15				0.858376	1.52204	0.781959		0.921778	1.51418	1.45799
	319.35	703.35	80.0791		345.5	454.724	253.877				1.2326	1.43351	0.740828		1.27371	2.92045	0.722633
	256.044	400.411	498.543		364.275	222.43	504.606				0.333876	1.33225	2.36327		0.49635	1.19957	1.54661
	231.519	793.701	158.346		201.173	302.176	489.804				0.98787	3.64388	2.40149		0.2222	0.4695	1.30236
	579.478	759.916	356.704		153.179	471.049	250.168				2.5537	1.71352	1.45494		0.1944	0.662	1.07961
	114.842	168.38	208.547		188.419	323.164	388.318				0.326627	1.44227	1.09399		0.406667	0.47265	0.51505
	452.235	1140.92	161.96		267.308	371.435	403.951				0.838627	3.05944	0.22065		0.627963	0.4094	0.4354
	434.972	112.207	499.753		238.205	149.753	283.117				1.81803	0.423605	0.44115		0.568519	0.27085	0.32085
	222.123	508.148	493.071		265.94	355.812	428.673				0.971674	0.55445	0.7261		0.688519	1.21907	0.71995
	120.419	673.503	153.611		398.718	944.872	209.231				0.566524	0.7115	0.22105		0.765185	2.34833	0.364815
	91.0615	292.809	218.935				505.214				0.454506	0.28495	0.32665				1.09648
	130.866	183.025									0.62618	0.27205
	112.346										0.616738
mean	246.973	516.335	271.736		265.092	391.522	369.555			mean	0.937333	1.36612	0.97928		0.616529	1.1486	0.869251
SD	156.503	308.695	159.563		80.7858	216.805	108.351			SD	0.63262	1.06829	0.787614		0.324372	0.893914	0.44739
n	13	12	11		10	10	11			n	13	12	11		10	10	11
variance	24493.1	95292.7	29858.5		6526.34	47004.2	11740			variance	0.400208	1.14124	0.651122		0.105217	0.799082	0.200157

## Sheet: Figure 2
A
	NGA - RNAScope adjacent bar graph			NGA - RNAScopeadjacent bar graph				DRG - RNAScope adjacent bar graph			DRG -RNAScope adjacent bar graph
	% of Avil - positive cells co-expressing Cnr1			% of Avil - positive cells co-expressing Cnr1				% of Avil - positive cells co-expressing Cnr1			% of Avil - positive cells co-expressing Cnr1
	corn oil			Tamoxifen				corn oil			Tamoxifen
	wt	cre		wt	cre			wt	cre		wt	cre
	99.2593	99.0741		94.3925	27.2727			32.2245	25.641		24.7059	5.64516
	86.4407	55.8824		43.3962	14.6789			29.1322	14.1509		46.1538	4.87805
	79.6296	27.2727		86.25	0			36.5926	35.2423		38.7097	0
	20			75	0			2.65487	22.293		21.4286	2.27273
mean	71.3324	60.7431		74.7597	10.4879		mean	25.1511	24.3318		32.7495	3.19898
SD	35.1759	36.1466		22.3696	13.1566		SD	15.3065	8.72849		11.6628	2.57517
n	4	3		4	4		n	4	4		4	4
variance	1237.34	1306.58		500.4	173.096		variance	234.29	76.1865		136.021	6.6315
B
	Avilwt;Cnr1lox/lox			oil									Avilwt;Cnr1lox/lox			oil								AvilCreERT;Cnr1lox/lox			oil								AvilCreERT;Cnr1lox/lox			oil
	ethanol consumption (mg/g bw/day)												ethanol consumption (mg/g bw/day)											ethanol consumption (mg/g bw/day)											ethanol consumption (mg/g bw/day)
	vehicle												JD5037 3 mg/kg											vehicle											JD5037 3 mg/kg
	day 1	day 2	day 3	day 4	day 5	day 6	day 7	day 8	day 9	day 10			day 1	day 2	day 3	day 4	day 5	day 6	day 7	day 8	day 9	day 10		day 1	day 2	day 3	day 4	day 5	day 6	day 7	day 8	day 9	day 10		day 1	day 2	day 3	day 4	day 5	day 6	day 7	day 8	day 9	day 10
	21.7284	20.0787	20.1798	18.3493	19.1442	15.7446	17.0935	12.0635	15.2361	17.9728			2.28844	21.7491	13.6339	12.9341	10.7942	7.25698	8.07611	7.5389	4.86755	5.15349		4.92598	6.36899	4.57851	3.63381	7.35374	6.01868	4.42046	5.95683	10.7041	6.20704		7.68033	10.6433	14.4178	9.18106	9.26006	6.82804	4.41765	4.322	4.10475	5.82579
	10.1116	13.8767	8.93315	15.8773	11.7698	13.776	14.2641	9.18523	10.7086	9.9071			9.47047	10.1683	8.87004	12.5355	7.6596	4.06534	5.77378	4.94399	6.0638	6.21016		13.3728	14.9472	16.8941	16.8941	11.81	8.26225	8.85861	13.4289	12.9097	4.96853		15.8151	12.1909	17.3749	17.3749	9.96436	13.0498	3.38066	9.00313	1.82562	5.78417
	12.9593	20.6119	17.8117	17.8117	16.0838	15.0471	14.3928	17.4563	13.003	14.2697			12.9434	3.26303	14.0523	9.29608	11.8422	1.13168	5.82232	3.19592	5.9518	4.61206		16.0898	19.6175	13.8484	17.733	14.7178	19.1526	12.4211	18.04	17.2881	14.9779		13.9673	4.40053	14.4834	11.8672	14.2583	1.88513	3.17412	4.55404	7.50882	0.625816
	13.5056	16.8777	17.2826	17.2826	12.0798	12.2883	13.5921	15.0509	13.8739	14.5057			11.4355	13.7504	13.0019	13.0019	11.7103	5.93797	8.8258	9.13805	3.08627	4.26155		13.2575	7.31632	15.4698	17.1415	6.4076	14.1974	12.852	13.3339	2.49037	9.73099		16.1063	14.9649	17.045	15.2295	12.4444	16.4706	13.7157	13.0969	9.65295	12.8559
	17.3237	18.0714	13.1475	8.21173	16.6884	19.3729	19.9867	11.9373	13.7283	10.2049			17.5463	23.7957	20.8464	20.8464	16.8967	8.57553	8.00549	7.39658	5.69661	6.54446		16.0971	15.2698	16.893	17.4292	15.7623	17.0956	15.7363	14.7532	14.8226	14.6799		7.31845	14.1806	16.0604	10.0818	12.1474	2.58879	1.58985	0.997432	0.567137	0.0831201
	7.14863	11.786	11.786	8.53646	10.7205	15.5044	14.2377	15.0615	11.6009	10.686			20.0803	21.2198	15.4667	18.3141	16.6054	12.0353	11.661	13.0014	10.3877	16.8437		8.89659	5.31889	11.6975	10.3063	10.3063	10.6369	15.6004	9.70712	10.2609	11.9911		11.6882	12.2735	9.97856	7.88364	12.0637	3.79552	8.84984	6.49637	8.37282	6.87863
	16.082	14.5573	14.5573	15.1168	18.0442	20.1981	14.8144	18.9122	15.5097	14.4143			9.98299	13.8095	11.4997	16.7661	17.3101	9.14344	5.46697	7.4479	11.2139	4.34073		9.12487	13.2808	13.8889	10.1515	10.1515	8.41832	7.70744	9.74088	11.5437	6.56201		8.55453	13.252	7.60646	13.9176	10.5857	5.55487	7.78236	7.40652	3.425	6.04219
	13.9921	7.0556	13.0442	14.1678	13.3171	11.7777	9.0014	10.0271	11.6095	16.6049			14.541	13.6391	9.59208	10.7315	10.9841	8.55986	3.27766	7.66863	6.64681	3.52381		6.31428	8.17556	8.17556	11.8311	6.56622	5.88867	5.01343	6.58654	5.91861	7.03534		10.9212	10.6023	13.7275	13.7444	11.8653	6.25557	3.24601	9.40462	0.627228	0.538312
	12.5961	6.14043	12.4555	12.105	5.7428	10.1228	10.1573	6.93614	11.9158	15.2052			13.6102	3.30707	3.30707	14.1087	5.46829	5.92823	6.54738	2.36601	7.34366	9.1032		6.64157	8.6147	8.6147	5.8106	11.3416	8.09615	12.1439	7.80032	12.4171	14.5558		9.08733	10.7753	11.4768	5.3924	5.3924	2.72808	4.43241	6.30884	0	2.39808
	14.3638	5.95833	13.6208	15.4641	5.27823	14.548	15.8856	14.3016	10.2232	11.4372			10.3991	12.8923	12.8923	15.7059	12.0733	3.76711	6.61072	4.66551	8.02222	4.19786		16.348	21.3582	21.3582	20.7828	15.6998	11.6077	8.61934	10.3154	9.48071	17.5562		9.87387	13.4003	13.4003	14.1746	13.9313	5.37754	6.12296	3.40212	4.82838	5.80061
	14.0833	12.9716	12.2507	8.46842	7.41216	11.0561	6.57747	9.0174	7.64488	10.2975			18.7533	7.092	7.092	15.2953	13.9554	15.0931	2.20241	6.05628	10.8972	10.7362		1.87286	6.61138	7.53798	6.47806	7.84726	6.61779	7.27498	7.27498	10.6974	9.77533		6.47559	5.54629	4.81127	6.38485	9.75246	3.52593	5.85142	4.94712	6.75458	6.89579
	14.3658	12.519	17.5179	15.2081	13.9554	15.0902	12.1859	9.25917	9.67785	16.4917			18.2665	16.4634	16.4634	20.4956	12.472	10.3836	7.10641	9.37223	10.0299	7.29777													17.9368	18.4855	16.4877	17.4741	13.2764	11.4476	11.4797	9.19895	5.14806	2.14203
	20.5826	16.2848	15.98	15.6798	14.0085	16.2485	16.9719	15.8326	16.3322	15.987			15.4242	5.63145	10.7853	11.6714	12.3547	8.37945	0	13.9469	4.56271	5.94422
	10.271	6.52974	11.746	5.08066	7.09326	18.5925	8.80904	5.39078	11.3402	8.49222			5.20345	12.9344	13.6516	10.6583	6.45052	1.21106	1.73155	2.70707	2.20057	3.77208
	6.165	11.5933	8.18427	8.75385	10.712	10.8462	6.8905	4.26403	4.26403	4.26403			19.6626	17.9731	16.5567	17.2964	13.3864	3.25617	3.69956	11.0266	8.464	2.26911
	16.5599	14.6641	16.8424	12.849	12.849	15.8683	13.1188	6.06052	10.2524	12.1715			11.1695	15.6747	16.4308	15.3672	17.4917	14.9677	11.83	11.9059	14.1408	11.4219
	4.55176	11.4441	19.3977	17.6577	17.6577	15.6784	18.6362	18.7553	21.336	16.4757			13.8047	11.5764	6.15502	11.298	8.09222	14.3254	4.44698	7.93375	2.72805	0.926725
	10.8145	13.5353	3.24621	13.2899	13.2899	15.5374	15.8425	13.2355	11.9443	1.47987			20.9962	18.4839	16.1168	14.2823	12.0974	8.5043	7.80541	7.32402	8.00157	6.04882
	16.2428	18.0511	19.28	14.4733	14.4733	15.5576	18.3148	10.9623	16.8124	15.9422			18.4357	22.953	13.4185	13.8272	12.3791	11.8449	6.03301	0.954661	1.60257	3.71878
	8.8917	11.7319	11.7319	5.71983	10.6807	6.41616	10.2139	6.89682	9.66265	6.40514			6.27113	5.43626	9.70189	9.09847	9.26951	0.742797	3.78773	1.98369	3.36506	5.62004
	10.883	10.1738	8.52863	7.28773	9.5164	5.68416	5.11038	8.26123	5.60504	7.66163			11.2552	9.71684	12.9822	7.40771	10.0211	2.70037	6.11296	5.93516	5.93516	5.93516
													16.6802	14.7155	10.942	17.251	17.251	7.7934	8.95326	8.79592	17.1054	11.1938
													0	11.0397	17.5024	16.2683	19.9273	11.528	0.0878636	8.44219	3.83895	5.97425
													16.1983	21.3789	21.3789	2.23657	16.095	4.19775	8.9224	5.17803	8.41558	4.40612
													9.53631	9.06978	6.41703	6.13649	5.68222	2.39739	4.45719	4.39779	6.08584	2.93106
													14.2084	16.2224	15.2954	19.2803	12.4496	10.5514	10.2608	7.13742	10.5331	3.82671
mean	13.0106	13.072	13.6916	12.7329	12.4056	14.0455	13.1475	11.3746	12.0134	11.9465			13.0063	13.6137	12.8482	13.5427	12.3354	7.47224	6.05787	6.94079	7.19949	6.0313		10.2674	11.5345	12.6324	12.5629	10.724	10.5447	10.0589	10.6307	10.7757	10.7309		11.2854	11.7263	13.0725	11.8922	11.2451	6.62562	6.17023	6.59484	4.40128	4.65587
SD	4.39101	4.36342	4.30482	4.21544	3.95981	3.74573	4.22443	4.40988	3.8638	4.48061			5.45155	5.94758	4.3865	4.47037	3.87664	4.35702	3.15724	3.34626	3.73989	3.4204		5.04381	5.63597	5.01258	5.75752	3.51724	4.5255	3.93334	3.82421	4.01021	4.27848		3.83333	3.84997	3.92503	4.09404	2.45367	4.63096	3.66047	3.26237	3.23726	3.67541
n	21	21	21	21	21	21	21	21	21	21			26	26	26	26	26	26	26	26	26	26		11	11	11	11	11	11	11	11	11	11		12	12	12	12	12	12	12	12	12	12
variance	19.281	19.0394	18.5315	17.7699	15.6801	14.0305	17.8458	19.4471	14.9289	20.0759			29.7194	35.3737	19.2414	19.9842	15.0284	18.9836	9.96814	11.1975	13.9868	11.6991		25.44	31.7641	25.1259	33.1491	12.371	20.4801	15.4711	14.6246	16.0818	18.3054		14.6944	14.8222	15.4058	16.7612	6.0205	21.4458	13.399	10.6431	10.4799	13.5087
	Avilwt;Cnr1lox/lox			TAMOXIFEN									Avilwt;Cnr1lox/lox			TAMOXIFEN								AvilCreERT;Cnr1lox/lox			TAMOX								AvilCreERT;Cnr1lox/lox			TAMOX
	ethanol consumption (mg/g bw/day)												ethanol consumption (mg/g bw/day)											ethanol consumption (mg/g bw/day)											ethanol consumption (mg/g bw/day)
	vehicle												JD5037 3 mg/kg											vehicle											JD5037 3 mg/kg
	day 1	day 2	day 3	day 4	day 5	day 6	day 7	day 8	day 9	day 10			day 1	day 2	day 3	day 4	day 5	day 6	day 7	day 8	day 9	day 10		day 1	day 2	day 3	day 4	day 5	day 6	day 7	day 8	day 9	day 10		day 1	day 2	day 3	day 4	day 5	day 6	day 7	day 8	day 9	day 10
	15.3834	15.5092	18.3736	21.5443	17.4183	18.437	17.1427	18.7423	13.4518	17.076			1.91117	5.39723	15.4327	8.92742	12.1338	2.84014	10.3818	0.89318	1.90911	2.84853		3.01793	9.44605	2.42139	6.39734	2.36335	7.66158	3.65201	2.02917	1.71115	4.14023		10.2823	16.7288	7.08158	10.138	14.208	9.84587	6.02543	6.94488	8.86658	7.54184
	14.9975	15.9847	17.0232	16.4478	15.5328	14.59	13.4961	15.2107	16.6545	16.1374			17.4953	19.0723	19.3556	19.0543	16.837	13.925	12.857	10.822	8.42971	5.47946		6.15269	5.49288	6.50183	6.50183	0.720288	4.82615	2.01954	2.32033	5.73106	3.70183		9.64873	5.69745	9.49906	5.73329	8.42859	6.81051	10.7896	9.41986	10.9752	10.16
	19.0005	24.1097	25.6042	25.6042	16.6771	20.1499	18.9775	17.9827	15.6267	18.0321			3.24912	7.91367	8.02872	7.88921	9.19957	1.82207	7.57772	5.80645	2.97376	7.92382		13.888	15.0271	16.1989	16.4468	16.5901	17.1621	16.2422	15.8833	16.2736	17.409		2.08919	0.964407	0.628119	0.0821716	3.3236	1.43066	2.46218	0.723684	0.871734	0.0880875
	15.5827	10.9297	17.7018	17.7018	12.7993	7.14487	10.2754	13.4087	15.3595	14.4481			12.6261	19.2836	17.5081	17.5081	7.44039	9.11973	9.07628	7.96885	6.94248	9.59818		6.87799	15.731	5.37325	9.90824	8.83533	17.6993	12.0497	5.91375	7.93462	7.57801		5.45559	9.43199	5.43819	5.43819	5.13945	0.46361	0.1846	0.321784	3.6332	2.69596
	17.3037	23.8878	11.9314	18.2905	21.1708	22.5367	4.72475	9.1067	11.3338	11.8935			16.6924	21.8912	21.2573	21.2573	21.3688	18.2088	22.0546	0.922707	0.514351	4.8188		6.8472	9.4812	7.0319	9.06173	2.80941	2.65745	3.10027	5.54776	5.49592	9.50785		13.8183	15.6451	17.5444	12.3993	12.7855	9.88024	9.52848	8.96301	6.81504	5.04929
	17.8154	17.4324	14.1258	18.1053	17.0482	17.4198	21.0692	21.1412	19.0665	19.0916			18.4243	22.4566	19.3018	19.3018	12.8718	5.28296	9.23508	4.88614	14.6088	5.74715		11.9264	20.506	13.832	14.6163	13.6667	14.4275	7.3842	10.9365	9.82776	12.264		3.53167	6.64823	6.64823	6.73407	5.45769	0.479362	0.150054	0.692523	0	0
	26.7872	20.8008	20.8008	22.3048	21.6648	20.434	23.2365	18.123	18.107	16.5475			11.651	12.6521	14.1767	14.475	13.9667	15.3085	13.1508	8.6801	6.52819	7.68103		14.088	12.4455	9.59732	8.9555	12.0117	7.65113	5.56525	7.19203	4.58672	4.40187		14.4003	7.80913	16.0885	18.3504	13.3222	10.3639	16.8414	13.5742	14.2865	16.6573
	15.7885	8.06339	17.8303	15.5794	14.3314	17.7221	19.3451	17.2098	13.4423	17.125			15.486	20.1588	15.2511	17.9328	16.8421	8.82262	8.23683	7.64937	7.91405	1.6145		23.1185	12.8298	17.8419	14.4149	15.8227	16.6008	16.3452	13.4223	12.4761	11.8869		6.81802	4.91247	8.89743	5.0173	10.0639	5.67524	8.16275	12.1192	7.82675	12.9521
	13.2587	9.24021	18.5878	21.7858	4.95903	16.7272	15.7357	20.1742	16.0282	17.1507			13.973	17.62	15.538	13.9688	5.1742	3.25262	6.83864	6.84162	7.42453	3.61663		8.7218	11.0164	12.5803	11.8887	11.604	7.9558	11.0486	10.1864	6.22533	9.79845		14.6143	14.0638	12.5701	16.9537	13.1952	9.53815	14.4009	14.3763	16.652	10.1381
	21.8923	10.4985	21.0183	23.4139	20.9431	22.7082	21.2619	24.6628	21.5471	22.557			24.7899	28.0359	21.9478	24.2395	23.3579	26.0091	18.5615	13.5157	10.3191	11.2635		0.257087	0.349731	0.177055	0.440004	0.786279	0.188072	0.0546915	0.120927	0.115829	0.202674		0.682045	0.191915	0.670019	0.381514	0.148045	0.00279459	0.210012	0.366679	1.23071	0.118122
	14.959	2.69612	13.0725	9.20596	12.3584	10.4617	15.8101	9.86581	13.4205	20.4804			23.174	20.9594	20.9594	27.5063	21.8012	20.4736	13.067	16.1747	14.8066	11.5038		0	0.664602	1.32751	0.197668	0.127072	0	0.326197	0.183162	0.231661	6.79538e-14		2.84889	5.08171	2.88898	10.5439	11.2839	11.2839	8.28339	11.0737	7.67547	8.83571
	20.7952	14.0916	16.5895	18.1856	14.9237	15.8563	18.2517	16.7104	14.8575	14.6497			19.1443	17.9724	17.9724	23.0838	19.9912	20.2011	12.106	13.3303	19.0977	16.4182		5.08204	10.7854	9.46881	8.89383	6.42557	8.51216	7.78915	6.95695	7.92039	9.70032		9.63537	11.7497	9.9542	14.233	10.6095	9.60011	8.07655	11.7299	8.16368	11.3496
	6.2587	6.47443	8.27401	10.2906	4.64772	4.83893	6.92535	5.71474	8.18599	5.07749			12.7779	8.10879	18.8906	17.2652	11.2442	10.8923	10.9532	9.25992	9.17206	11.1479													5.60271	7.15647	10.4356	10.012	4.69214	3.40294	4.48932	4.18107	2.76228	7.44407
	7.80181	15.6128	5.1616	15.5285	7.68912	11.5204	12.7893	11.313	10.8529	9.67009			13.8638	10.7313	8.52372	5.06984	15.234	5.24344	5.05772	5.2765	7.027	2.97262													12.2295	14.4016	12.1949	17.5005	12.687	9.14765	5.16223	7.68086	7.15873	7.65594
	5.70548	4.382	4.84724	6.88029	5.26332	4.90325	7.67858	4.69737	4.94561	8.10357			12.9892	11.4006	12.3607	18.9341	12.6747	11.4044	10.8315	8.04472	9.86689	8.33511
	10.3816	11.95	11.2592	18.5638	15.8708	9.66104	7.35294	9.87404	9.71203	11.219			8.84125	10.2077	6.33585	7.37782	6.67037	2.25622	5.6641	2.31561	4.18568	9.41578
													6.41453	17.6636	9.42904	9.14252	6.78565	5.96401	8.32478	11.1226	5.23232	9.07216
													12	17.473	3.02234	16.477	6.79949	8.13469	6.67725	3.68417	3.08141	4.02971
mean	15.232	13.2289	15.1376	17.4645	13.9561	14.6945	14.6296	14.6211	13.912	14.9537			13.6391	16.0555	14.7384	16.0784	13.3552	10.509	10.5918	7.62192	7.77966	7.41594		8.33148	10.3146	8.52935	8.97691	7.64687	8.7785	7.13141	6.72438	6.54418	7.54926		7.9755	8.60592	8.60995	9.53695	8.9532	6.28035	6.76906	7.29769	6.9227	7.19187
SD	5.70664	6.41886	5.78042	5.18526	5.67332	5.93207	5.80279	5.72667	4.22606	4.68318			6.0671	6.08044	5.62421	6.31415	5.76235	7.15198	4.36207	4.32353	4.80246	3.85473		6.59345	5.90923	5.77884	5.12807	6.20548	6.39727	5.73079	5.12236	4.81173	5.21427		4.76893	5.26055	5.1592	5.95312	4.44757	4.26595	5.16266	5.16989	4.9392	5.09664
n	16	16	16	16	16	16	16	16	16	16			18	18	18	18	18	18	18	18	18	18		12	12	12	12	12	12	12	12	12	12		14	14	14	14	14	14	14	14	14	14
variance	32.5658	41.2018	33.4133	26.8869	32.1866	35.1894	33.6724	32.7947	17.8595	21.9322			36.8097	36.9717	31.6317	39.8685	33.2047	51.1508	19.0276	18.6929	23.0636	14.859		43.4735	34.919	33.395	26.2971	38.508	40.9251	32.842	26.2385	23.1528	27.1887		22.7427	27.6734	26.6174	35.4397	19.7809	18.1983	26.6531	26.7278	24.3957	25.9757
C
	NGA - RNAScope adjacent bar graph			DRG - RNAScope adjacent bar graph
	% of Trpv1 - positive cells co-expressing Cnr1			% of Trpv1 - positive cells co-expressing Cnr1
	wt	cre		wt	cre
	10	0		27.7778	12.5
	16	0		19.3548	10.8108
	29	0		41.6667	11.7647
				25	0
mean	18.3333	0		28.4498	8.76888
SD	9.71253	0		9.48256	5.88668
n	3	3		4	4
variance	94.3333	0		89.9189	34.653
D
	Trpv1wt;Cnr1lox/lox											Trpv1wt;Cnr1lox/lox											Trpv1Cre;Cnr1lox/lox											Trpv1Cre;Cnr1lox/lox
	ethanol consumption (mg/g bw/day)											ethanol consumption (mg/g bw/day)											ethanol consumption (mg/g bw/day)											ethanol consumption (mg/g bw/day)
	vehicle											JD5037 3 mg/kg											vehicle											JD5037 3 mg/kg
	day 1	day 2	day 3	day 4	day 5	day 6	day 7	day 8	day 9	day 10		day 1	day 2	day 3	day 4	day 5	day 6	day 7	day 8	day 9	day 10		day 1	day 2	day 3	day 4	day 5	day 6	day 7	day 8	day 9	day 10		day 1	day 2	day 3	day 4	day 5	day 6	day 7	day 8	day 9	day 10
	13.8711	13.0213	14.1341	15.1515	12.382	13.4779	13.0181	10.6703	11.1611	7.38109		9.54477	12.1046	9.99938	14.0885	12.0602	3.06495	11.4025	12.2171	2.07638	4.61045		14.3425	17.3714	15.1938	19.1368	17.9708	14.2068	15.736	16.6684	13.7926	11.4939		15.4519	18.162	13.407	14.4139	11.1159	5.30986	1.55522	7.13459	3.29213	0.940019
	11.8018	17.1908	9.53548	14.0007	9.74296	9.77232	8.39492	10.9887	10.0343	10.2167		13.2109	16.1364	12.6425	14.0831	12.3065	4.63041	5.7471	2.66338	10.4418	6.84031		11.4328	12.5898	12.0163	11.3905	9.38216	11.3544	11.2798	9.94702	12.9305	9.6486		13.0435	12.1713	14.0626	13.7195	16.3947	5.63628	12.961	9.34676	11.8093	4.25937
	17.1995	15.9821	15.9821	16.872	11.2325	14.7106	14.0074	16.6772	11.3305	10.445		20.0484	19.8626	17.8829	22.088	12.0224	9.59669	8.14162	10.5889	5.13917	15.9283		11.6672	9.73365	7.41504	14.0387	9.89975	8.27797	6.55839	10.9654	12.5834	11.0129		3.73144	14.6516	8.81852	14.1288	10.5616	5.94394	6.88118	9.64407	9.26973	7.02557
	11.7329	9.33731	9.33731	9.44563	7.59496	8.78261	7.5124	11.0168	10.2666	9.91199		17.6781	14.7595	14.7595	8.97093	8.97093	7.58904	8.49266	9.30607	14.6001	6.89084		19.5746	25.1567	19.3362	27.2656	17.4669	24.7703	17.9756	20.1757	18.0715	18.2764		18.4904	14.6614	17.9197	13.1202	12.9871	10.149	13.7538	7.1396	13.6478	7.59975
	17.7517	19.4128	19.4128	20.886	20.886	19.6832	19.6054	19.0103	21.672	26.4485		20.0607	21.104	21.104	19.0164	19.0164	6.43983	11.5346	8.27075	12.8456	10.1584		11.0366	12.0887	10.6161	16.0152	5.24373	11.1594	14.1422	12.2294	11.1979	9.77192		13.2414	9.49333	12.8221	11.2329	10.6143	3.69871	6.22243	5.14442	3.41378	4.82047
	11.5872	15.1337	15.1337	6.9257	6.9257	9.93966	15.6035	15.1736	14.0259	11.2805		8.01793	9.40181	9.40181	10.1558	10.1558	3.87345	3.94935	7.40378	9.62007	8.35682		14.5664	16.7178	11.9207	20.8591	10.8688	12.4627	15.9118	16.4757	14.3089	13.2473		14.5651	18.3395	10.6753	20.772	14.6892	6.61303	4.45761	6.37494	9.8561	11.2402
	14.3659	17.009	17.009	5.44923	5.44923	16.7345	17.4097	15.941	19.036	17.7029		10.2689	15.4795	15.4795	20.0214	20.0214	9.67525	5.04129	8.80748	12.2134	8.36225		9.61717	14.3214	11.1545	10.173	7.41956	8.16861	11.2001	8.37862	5.66485	4.67427		13.0094	13.8174	15.7207	11.1751	15.6896	2.37474	7.5232	8.2293	8.96783	3.54682
	11.7552	11.8766	15.5472	12.1026	12.1884	14.8177	8.42215	10.1285	15.8949	11.608		9.6121	21.2492	21.2492	16.2832	16.2832	2.89916	5.84354	10.9934	13.9253	14.8101		9.44791	2.11578	13.1655	13.8028	13.6864	17.7587	7.89666	11.937	11.6814	11.4		9.62154	14.2001	4.00575	16.1686	9.10377	1.44809	7.34216	5.36642	3.68336	4.10178
	16.902	17.6025	17.7138	18.5591	10.043	10.6027	10.4272	11.6658	12.7381	16.2676		13.0766	16.539	16.1711	16.8882	8.39374	14.8406	9.82094	12.1243	8.61759	4.52073		4.90797	5.02972	2.11199	3.39019	7.60383	6.36521	3.1062	8.29364	4.11208	4.5412		14.4744	16.3505	11.4556	12.5208	14.0749	0.611997	9.1131	3.99947	13.9332	5.54703
	13.131	17.1047	12.9826	17.0598	14.3084	14.6806	11.5031	11.9244	12.3398	12.2633		14.2856	8.7061	9.78407	14.3556	8.32615	1.25969	1.93983	2.00718	2.70614	2.00911		14.2537	21.8478	14.2735	14.755	14.2193	19.6508	14.3015	17.0384	20.3639	19.9442		12.7568	17.6933	12.2911	12.5872	13.912	1.26464	16.8062	5.5874	13.0041	8.481
	14.5094	14.7747	14.1927	13.9247	13.5434	7.88322	16.7001	15.2817	10.4109	19.2905		10.0039	13.0693	12.9738	11.8511	12.7663	7.86239	7.86239	9.44354	9.44354	8.23427		8.86501	12.0041	12.0041	13.9527	13.9527	10.6339	5.94657	7.93909	12.449	11.2056		13.3915	11.2188	11.2188	10.1378	12.9531	3.56703	2.55732	3.64283	6.92342	4.13512
	17.1297	15.2682	15.5727	10.4946	14.5582	11.9512	8.14919	15.8289	11.0045	11.7335		8.1183	7.53775	12.6327	8.36996	9.10279	3.10743	5.0779	5.91423	9.5967	9.27157		11.6933	10.7942	10.7942	23.765	23.765	13.9482	13.9162	10.6529	13.3456	11.6543		17.116	16.5616	16.5616	14.6767	16.7492	9.64896	7.60376	13.1528	18.2259	9.62439
	13.4766	15.3201	14.5139	13.7051	7.38667	15.0869	16.6399	10.8774	9.92934	16.1294		13.6343	9.16832	8.38029	8.23089	8.52357	4.80134	3.84424	5.18091	2.83768	4.46282		14.9512	18.1614	18.1614	20.4411	20.4411	17.2258	19.2998	19.4664	19.603	12.8841		15.8225	13.7736	13.7736	12.0034	14.4669	10.2304	3.65094	10.2157	7.85059	12.7577
	12.7975	14.1923	15.0275	12.0375	12.4041	8.6652	11.6146	10.2538	12.7457	10.7253		10.1802	15.3355	13.373	13.0019	11.1712	3.74667	8.23143	6.46081	4.9686	8.29091		15.3151	11.9613	11.9613	16.5187	16.5187	14.988	15.4881	16.8532	16.2462	17.2658		13.2127	18.0363	18.0363	18.9066	18.9066	8.47173	6.6373	8.12521	11.7364	13.0762
												15.647	15.1232	16.7002	16.0852	16.283	13.2366	13.6045	12.7263	12.8454	13.1032		5.89918	2.84758	2.27503	6.01456	4.17344	9.20389	3.44661	5.63226	7.66198	4.44968		9.94401	10.627	10.627	13.6626	13.6626	5.25638	7.60724	6.44193	3.26197	4.50569
												9.23719	14.4706	15.2951	15.1387	11.2599	2.77965	4.03096	7.41453	9.44008	8.0114		18.6137	15.7938	17.5137	14.4531	13.8075	13.7394	15.4227	14.4699	14.5187	14.0926		14.2235	16.502	16.502	19.3071	19.3071	1.81166	13.2033	15.4371	10.6428	15.3117
												13.7746	10.1276	16.7017	9.7057	10.6811	5.05369	7.41949	6.69256	4.66789	2.92678		16.2496	15.9958	12.1256	15.8762	12.2447	17.2157	14.8294	18.1321	13.9113	16.0038		12.3704	11.16	12.4178	13.6689	8.28591	5.23221	8.48535	9.46374	6.58503	14.4815
												9.44043	10.7704	11.4258	6.60877	8.28363	2.48272	4.10311	2.16907	5.40177	3.62305		13.3741	15.5073	13.056	14.3769	10.4906	13.4478	11.311	15.7702	10.1696	14.5104		10.8159	8.10691	5.2027	7.79537	7.57018	1.97489	1.17401	7.13801	0.438794	2.44836
												16.1161	13.2838	17.9383	12.1266	14.1958	3.65678	7.63289	6.75564	9.49312	7.22804		8.34392	10.8078	6.9478	12.2848	7.67253	9.52658	6.01256	6.75915	7.71732	10.0036		12.2756	10.5272	12.9999	11.4252	8.63723	8.45989	7.60012	3.21595	14.3326	6.86535
																							8.35465	8.35465	6.2212	7.95758	7.18256	7.54246	6.90113	7.17381	6.97818	2.61136		15.1947	19.3618	17.5882	17.197	16.8308	13.7753	17.7007	13.8629	14.1333	17.3444
																							15.595	12.7723	15.7848	14.396	14.3544	15.2788	14.2997	10.9445	11.7747	19.2548		16.7764	16.7764	10.9049	13.4099	11.3028	3.60998	8.26889	6.92062	10.3197	5.55868
																							15.7667	12.6679	9.23082	14.7802	16.2233	11.9682	13.5218	9.74155	6.56367	12.5414		12.2911	7.77767	9.09236	8.40359	18.5016	8.31629	6.05759	4.0202	15.0076	12.293
																							9.95524	6.46511	6.68362	6.51232	6.90205	0.669253	12.263	4.07375	6.99377	13.0707		15.7888	8.81219	9.50421	6.4967	10.7038	7.66584	4.13381	7.72689	7.54393	9.51068
																							17.9478	15.4793	17.1924	16.4733	12.5231	12.0331	13.7662	14.8775	11.7105	15.1661		12.935	9.95272	9.66806	11.9148	10.9628	8.47577	8.37413	15.6861	7.12558	11.2179
																							5.88647	5.11994	6.93014	6.79895	8.40163	5.38713	5.37482	6.22821	4.48275	5.79729		19.7354	18.305	17.2626	15.8324	18.1569	9.47793	4.09417	13.6969	7.24393	8.20851
																																		17.6947	14.559	12.61	12.8011	14.3535	6.4136	8.95702	12.6024	8.24125	5.71269
	14.1437	15.2304	14.721	13.3296	11.3318	12.6277	12.7863	13.2456	13.0421	13.6717		12.7345	13.9068	14.4155	13.53	12.096	5.82086	7.03791	7.74421	8.46739	7.77049		12.3063	12.4682	11.3634	14.2171	12.0966	12.2793	11.5963	12.033	11.5533	11.7809		13.7682	13.9076	12.5057	13.3645	13.4805	5.97839	7.79698	8.43524	9.24962	8.10053
	2.25247	2.57748	2.76001	4.33751	3.98238	3.50492	3.959	2.93547	3.55358	4.99462		3.82088	4.07524	3.74432	4.27671	3.58962	3.75391	3.0766	3.27518	3.959	3.80799		4.06848	5.5698	4.60622	5.59765	4.90262	5.04239	4.62397	4.6712	4.46986	4.7078		3.22041	3.57845	3.66857	3.37762	3.43914	3.38043	4.23588	3.68144	4.3635	4.29862
	14	14	14	14	14	14	14	14	14	14		19	19	19	19	19	19	19	19	19	19		25	25	25	25	25	25	25	25	25	25		26	26	26	26	26	26	26	26	26	26
variance	5.07363	6.64342	7.61768	18.814	15.8594	12.2845	15.6737	8.617	12.6279	24.9462		14.5991	16.6076	14.0199	18.2902	12.8854	14.0919	9.46547	10.7268	15.6737	14.5008		16.5525	31.0227	21.2173	31.3337	24.0357	25.4257	21.3811	21.8201	19.9797	22.1634		10.3711	12.8053	13.4584	11.4083	11.8277	11.4273	17.9427	13.553	19.0401	18.4782

## Sheet: Fgure 3
A
	NGA - RNAScope adjacent bar graph
	% of Phox2b - positive cells co-expressing Cnr1
	wt	cre
	86.1196	0
	78.0627	1.19761
	94.1945	0
	89.7833
	95.8525
mean	88.8025	0.399202
SD	7.11126	0.691438
n	5	3
variance	50.5701	0.239043
B
	Phox2bwt;Cnr1lox/lox											Phox2bwt;Cnr1lox/lox											Phox2bCre;Cnr1lox/lox											Phox2bCre;Cnr1lox/lox
	ethanol consumption (mg/g bw/day)											ethanol consumption (mg/g bw/day)											ethanol consumption (mg/g bw/day)											ethanol consumption (mg/g bw/day)
	vehicle											JD5037 3 mg/kg											vehicle											JD5037 3 mg/kg
	day 1	day 2	day 3	day 4	day 5	day 6	day 7	day 8	day 9	day 10		day 1	day 2	day 3	day 4	day 5	day 6	day 7	day 8	day 9	day 10		day 1	day 2	day 3	day 4	day 5	day 6	day 7	day 8	day 9	day 10		day 1	day 2	day 3	day 4	day 5	day 6	day 7	day 8	day 9	day 10
	14.4154	13.1792	12.4146	10.2269	11.5856	8.93454	12.9824	14.8222	12.7669	12.7669		10.2784	12.9659	10.3896	11.9373	11.8224	5.01172	7.41804	12.796	8.05349	3.11688		6.94329	4.87214	8.50586	6.64535	3.83679	4.24704	3.66797	2.48497	7.67278	8.58597		2.61939	4.40972	1.98818	3.88325	0.520459	0.341629	1.51721	2.43384	2.68569	3.28226
	4.32708	8.02314	7.28011	10.6179	5.21789	5.6653	8.90986	8.0528	6.98767	6.60048		10.0285	6.26888	8.82661	5.19142	7.60875	1.21172	6.69806	6.55027	5.7368	7.83953		10.7562	11.4416	8.76516	6.32379	11.6099	8.48373	12.109	9.45335	13.1485	6.64578		9.58705	5.8967	8.44247	8.21712	7.65975	6.90301	4.36789	8.35839	4.37536	5.44674
	2.34206	5.2042	5.56842	3.08661	2.84103	8.08922	8.45585	10.2964	6.06812	8.22805		10.9388	5.24411	7.26501	5.35345	5.79005	1.3391	3.08831	3.75654	3.06282	2.63401		2.48141	5.51517	5.77662	4.07298	4.15136	1.43139	0.926964	3.16648	2.10136	2.72948		9.09185	6.29373	12.6482	9.02573	8.28377	2.81204	10.1807	10.4211	13.5433	7.55053
	6.42405	13.4012	5.77208	8.28336	8.67616	10.4108	12.9617	8.28223	13.3798	13.3798		13.2618	14.6129	13.2749	16.2615	11.2508	4.12447	0.509735	1.78044	0.974346	7.32712		7.03221	4.74977	6.80039	4.01212	6.38537	4.56646	6.68004	5.05172	7.06496	2.97277		12.3734	8.90544	8.57064	7.07902	5.04281	2.62715	6.07462	5.73629	4.44277	8.13741
	11.5241	12.0889	11.2494	10.4872	6.72928	7.01599	7.5389	9.95295	6.71391	10.8915		5.6325	5.50698	8.26815	9.36473	9.08678	7.03645	2.30539	1.76805	3.52304	5.81516		9.10722	13.8104	13.3324	14.293	14.3222	14.58	15.9753	11.8363	11.3109	13.528		10.6052	13.8336	12.4205	12.3446	13.5093	7.37943	7.61454	3.99989	5.20055	7.76012
	10.6304	10.981	11.5424	12.0182	8.74268	6.57224	7.18315	9.76644	13.414	12.2303		1.84795	9.80188	6.05872	3.30927	6.05109	0.332685	2.97802	0.533401	0.430548	0.217347		6.50624	14.5589	14.7752	9.25311	7.93783	8.65253	8.82822	10.9644	1.29932	5.70499		7.44289	8.81399	7.27908	8.24218	3.48894	5.02771	3.9972	1.72568	4.80012	6.13377
	13.7017	10.1737	14.504	11.5636	9.84252	11.4493	9.34822	9.15175	6.44729	10.2448		12.9814	9.38053	11.2171	10.8298	11.6111	10.952	10.9761	7.40387	6.4453	16.3763		5.03948	1.96505	9.50768	5.42959	2.26433	3.64349	2.73206	3.61331	2.85581	7.41572		5.43695	9.22617	14.3935	8.88269	12.7113	5.36377	10.2232	8.51136	7.99201	9.53837
	15.7357	13.8366	9.11071	9.55035	10.4167	9.86459	9.45784	10.899	9.63804	10.4582		8.25183	7.16802	7.02404	5.65226	4.77234	1.77272	5.87697	0.584594	7.73631	2.63006		1.9759	13.5716	6.86559	5.59448	5.26009	3.51042	2.30784	10.8859	5.18052	11.4998		4.82576	5.02329	5.05261	3.69978	2.20357	1.47011	0.312116	1.16712	10.3712	2.9503
	11.8955	8.82794	9.04676	12.5621	8.05313	10.9289	11.8583	9.9683	9.30302	8.0836		5.63983	8.56801	8.83879	10.9094	6.19717	6.23419	9.71427	1.03162	8.15598	3.20679		5.75498	3.8428	4.26367	5.11477	1.54193	5.38959	5.80534	8.08306	4.98898	14.6705		8.53955	11.2253	7.13806	5.09509	7.66413	9.15326	3.62276	10.8808	2.66767	13.3897
	9.848	12.8949	9.77395	7.97874	6.99478	5.63983	8.56801	8.83879	10.9094	6.19717													3.8004	8.40124	4.89319	7.18725	5.46161	11.4458	5.45569	12.6023	3.80246	8.77838		3.48235	7.56826	7.67759	4.96097	2.74727	2.07643	5.10354	0.6956	5.67898	5.75274
	9.22402	4.55742	9.43267	4.11492	12.0731	4.64729	7.67812	9.22659	13.0014	4.99546													0.890735	0.629543	0.50612	0.386598	0.452799	0.0336799	0.136922	0.422711	0.0867447	0.234974		4.53308	3.8823	8.26702	4.41364	5.65719	3.5209	3.87872	5.50285	4.86412	4.82446
																							4.95457	11.9106	1.52456	15.9932	3.29891	10.7441	5.74205	15.0116	1.81677	8.76797		4.95457	11.9106	1.52456	15.9932	3.29891	10.7441	5.74205	15.0116	1.81677	8.76797
																							6.57957	10.3288	12.8563	9.25931	9.46493	8.81513	7.97976	7.70097	7.98166	8.76797		0.584052	1.8884	0.383256	2.1299	2.14148	0.126606	1.40225	0.169631	0.350711	2.40662
																																		14.8537	11.0694	13.1763	13.6057	12.0124	10.8275	3.31778	5.0803	2.31015	5.47827
mean	10.0062	10.288	9.60865	9.13543	8.28843	8.11073	9.54021	9.9325	9.87541	9.46148		8.76234	8.83525	9.0181	8.75657	8.2434	4.2239	5.50721	4.02276	4.90207	5.46258		5.52479	8.12289	7.56713	7.19735	5.84523	6.58025	6.0267	7.79054	5.33159	7.71556		7.06642	7.85335	7.783	7.68378	6.21009	4.88383	4.81104	5.69246	5.07853	6.52995
SD	4.20295	3.27295	2.7451	3.08536	2.75242	2.36178	2.10996	1.83209	2.98277	2.82496		3.77987	3.26126	2.27143	4.1735	2.76971	3.47123	3.54062	4.15205	3.00701	4.77607		2.79106	4.78624	4.35862	4.21887	4.05338	4.24512	4.4671	4.49948	3.95314	4.17503		3.9932	3.45756	4.42799	4.07629	4.22668	3.64264	2.99504	4.44417	3.5273	2.94262
n	11	11	11	11	11	11	11	11	11	11		9	9	9	9	9	9	9	9	9	9		13	13	13	13	13	13	13	13	13	13		14	14	14	14	14	14	14	14	14	14
variance	19.5596	8.25356	8.36943	7.77652	6.82608	4.86494	4.5613	3.67414	8.79976	6.65094		14.2874	10.6358	5.15942	17.4181	7.67129	12.0494	12.536	17.2395	9.04209	22.8109		7.79	22.9081	18.9976	17.7989	16.4299	18.0211	19.955	20.2453	15.6273	17.4308		15.9456	11.9547	19.6071	16.6161	17.8648	13.2688	8.97024	19.7506	12.4418	8.65901
C
	Wnt1wt;Cnr1lox/lox											Wnt1wt;Cnr1lox/lox											Wnt1Cre;Cnr1lox/lox											Wnt1Cre;Cnr1lox/lox
	ethanol consumption (mg/g bw/day)											ethanol consumption (mg/g bw/day)											ethanol consumption (mg/g bw/day)											ethanol consumption (mg/g bw/day)
	vehicle											JD5037 3 mg/kg											vehicle											JD5037 3 mg/kg
	day 1	day 2	day 3	day 4	day 5	day 6	day 7	day 8	day 9	day 10		day 1	day 2	day 3	day 4	day 5	day 6	day 7	day 8	day 9	day 10		day 1	day 2	day 3	day 4	day 5	day 6	day 7	day 8	day 9	day 10		day 1	day 2	day 3	day 4	day 5	day 6	day 7	day 8	day 9	day 10
	15.0352	9.84002	15.3596	11.9741	11.2472	14.4786	15.579	11.9839	11.4618	18.9219		14.9037	13.163	13.2462	11.2571	13.4178	7.84314	9.70305	4.65426	5.62988	8.54686		15.5945	13.4427	15.2183	15.0136	11.9863	14.1923	14.0526	17.7808	16.9543	19.9622		18.3753	19.9061	18.4518	24.5255	6.38412	7.57741	9.21374	11.8372	3.9762	13.8989
	9.48291	4.61918	16.1829	5.42013	5.16502	9.64485	10.0886	7.47089	10.9642	12.3492		3.57201	7.75756	6.58427	12.1749	3.40883	3.21705	3.19752	4.29159	6.50317	6.32113		9.31154	8.56308	10.8883	14.2117	12.7045	13.1736	10.8952	11.2444	13.9979	11.4157		20.9757	10.0989	13.3182	11.6816	11.2606	12.4754	7.36011	10.6566	10.0056	15.0947
	9.45178	16.0055	16.0055	17.2373	15.2794	16.3692	11.8302	12.8814	11.0413	14.3393		18.7376	13.5639	14.0193	10.3805	13.3321	4.58445	2.52714	6.24179	3.15806	1.79369		10.573	11.1805	14.8224	10.7368	18.347	12.8694	12.8794	12.5622	8.90994	10.3602		10.9157	11.7106	6.73352	9.84912	13.0632	5.82321	2.36706	9.17881	10.8716	5.63166
	12.8085	11.9423	14.5636	9.681	10.0536	14.494	9.09721	13.2849	14.1352	14.9936		14.4552	9.26227	14.27	16.469	14.1772	1.82743	2.67563	3.4861	3.39225	6.93744		12.6548	13.1885	13.1885	15.7317	11.2133	21.8202	13.7115	10.3811	10.2869	8.97901		7.79551	11.9367	8.86796	10.3504	6.60502	2.29466	7.77306	3.68451	2.41176	3.27524
	6.58791	9.72271	1.90518	13.4973	8.75282	8.48785	8.20455	7.53287	6.13144	5.13507		11.8136	13.2499	8.69266	9.40356	8.09151	6.91404	2.35633	3.69548	3.17697	10.6276		8.00978	8.95508	8.95508	11.2044	7.52364	7.42158	9.70098	11.0943	13.7196	9.36099		12.5164	10.1847	10.1847	11.3799	14.9305	8.66055	8.19395	3.81287	3.23503	6.2421
	2.73484	8.04726	5.99422	9.33792	5.11847	8.80845	3.91744	10.2345	10.6793	8.61572		6.00305	5.10712	6.64929	5.01751	9.71417	4.98963	3.95919	5.50977	3.42751	3.25513		6.41845	13.7518	11.7981	12.6402	8.2275	11.5161	14.204	10.5128	11.7349	11.396		15.3634	14.1538	14.1538	15.2339	10.429	0.600998	5.50216	1.01888	2.58792	1.72886
	6.3085	11.1321	7.44584	7.37233	9.5077	3.16661	4.0045	5.95662	2.49291	6.68733		13.0885	14.0905	9.93208	8.61627	7.05352	1.51867	1.88274	7.86665	1.08902	3.94367		5.0651	9.09483	12.728	15.8098	12.3289	11.2806	12.7615	13.6372	9.32539	11.6982		12.8294	11.0141	7.97839	11.4736	8.32197	4.19287	7.23343	8.02805	4.03812	8.90353
	11.3335	12.5994	15.5155	17.4267	18.026	14.2518	15.0076	16.4842	15.0696	14.4256		8.91921	10.4954	5.93691	9.88886	11.134	2.59247	0.582218	2.56562	4.85079	5.2532		13.7363	14.0309	15.1711	17.1486	16.469	8.35816	15.4848	18.7255	12.1032	15.9301		6.7185	10.6663	6.12893	7.59834	12.4573	7.29517	5.01511	7.14329	7.34993	5.44314
	16.2376	16.403	14.7237	14.2309	11.6996	16.3734	11.0401	10.9569	15.2772	11.3871		13.5047	13.6752	10.7386	15.5401	15.2863	5.47166	5.4769	9.1268	9.10738	7.48746		8.29835	5.17582	8.7882	7.97365	4.03807	3.80907	2.49345	6.11874	2.54881	6.10353		10.1352	11.5232	3.96216	9.12368	12.2011	5.02278	2.00675	4.23435	4.79934	4.09306
	5.79306	11.3211	4.9864	13.8333	10.1507	13.4473	4.15231	6.81501	7.00881	12.0474		15.432	16.7156	13.9717	15.8093	13.6013	8.09889	10.1623	6.56197	10.6362	4.12282		9.85553	5.91896	4.39962	6.97117	10.4562	3.73687	5.94428	6.1962	6.26014	9.96434		8.1606	11.2041	6.09047	6.07874	7.43197	2.85434	2.96165	1.86129	2.07574	6.34848
	15.3877	19.8093	18.8943	18.789	16.0098	21.3379	12.2753	17.8402	13.5448	18.2591		12.0359	10.2353	13.523	12.7418	8.12979	6.1928	10.016	5.79505	12.0743	15.4408		7.50983	7.57063	5.03414	2.54394	6.84868	3.05682	7.71779	8.53372	4.11985	5.50177		13.2884	13.2819	10.0971	2.85091	10.8025	4.21527	6.99649	1.67973	5.70003	10.4292
	5.3109	9.84604	8.28365	14.1292	7.75645	13.0545	4.52442	10.9916	7.73434	8.47994		14.4423	18.2443	13.5349	17.7689	10.8988	15.3248	3.97881	14.4813	9.97214	13.1297		8.00523	13.0184	7.2241	14.6661	7.77752	8.81864	7.50333	9.22994	10.5568	7.95994		17.1055	13.9006	14.8525	12.5349	12.4878	7.33535	5.26922	5.16275	9.41423	13.7479
																							12.6586	20.4874	19.0919	19.2398	15.9069	20.7672	20.8427	16.5339	10.5813	24.1713		1.81643	11.0884	1.99607	13.9048	5.91305	3.03431	1.56617	4.06218	9.28525	1.79998
																							12.3335	18.4899	16.0473	17.2814	15.6255	12.2569	15.5217	19.3988	18.1042	25.3946		12.2159	12.607	11.0785	20.4569	8.76669	11.1412	8.67685	10.2425	15.0229	8.76669
																																		9.66315	18.2999	20.9306	20.6422	11.4719	19.5086	14.7119	14.5598	4.91353	12.578
mean	9.70604	11.774	11.6551	12.7441	10.7306	12.8262	9.14344	11.0361	10.4617	12.1368		12.2423	12.13	10.9249	12.089	10.6871	5.71459	4.70982	6.1897	6.08481	7.23829		10.0017	11.6335	11.6682	12.9409	11.3895	10.9341	11.6938	12.2821	10.6574	12.7284		11.8583	12.7717	10.3217	12.5123	10.1685	6.80215	6.32318	6.47752	6.37915	7.86543
SD	4.47441	4.06728	5.55141	4.14086	4.05092	4.70937	4.2445	3.74883	3.93898	4.33672		4.23045	3.71662	3.2614	3.75814	3.52811	3.75139	3.38796	3.21325	3.55518	4.1142		3.03644	4.44939	4.34492	4.62018	4.1978	5.7167	4.69771	4.38543	4.40017	6.30024		4.89226	2.8656	5.2726	5.78208	2.76663	4.80497	3.42192	4.11838	3.79404	4.46799
n	12	12	12	12	12	12	12	12	12	12		12	12	12	12	12	12	12	12	12	12		14	14	14	14	14	14	14	14	14	14		15	15	15	15	15	15	15	15	15	15
variance	20.0203	16.5428	30.8181	17.1467	16.41	22.1782	18.0158	14.0537	15.5155	18.8071		17.8967	13.8133	10.6367	14.1236	12.4476	14.0729	11.4783	10.3249	12.6393	16.9267		9.21998	19.7971	18.8783	21.346	17.6215	32.6807	22.0685	19.232	19.3615	39.693		23.9342	8.21169	27.8003	33.4325	7.65422	23.0877	11.7095	16.961	14.3947	19.9629
D
	NGA - RNAScope adjacent bar graph				NGA - RNAScope adjacent bar graph					NGA - RNAScope adjacent bar graph
	number of Cnr1 - positive cells in right NGA				number of Cnr1 - positive cells in left NGA					number of Cnr1 - positive cells (average of left and right NGA)
	blank	CB1 SAP			blank	CB1 SAP				blank	CB1 SAP
	86	13			717	324				447	214.5
	1147	1			74	6				641.5	8
	550	0			102	169				359	94.5
	537	552			358	68				474.5	326
	532	0			355	92				446	58
	631	0			19	0				330	0.5
mean	580.5	94.3333			270.833	109.833				449.667	116.917
SD	338.579	224.268			262.456	121.886				109.524	128.552
n	6	6			6	6				6	6
variance	114636	50296.3		variance	68883	14856.2			variance	11995.6	16525.5
	number of Phox2b - positive cells in right NGA				number of Phox2b - positive cells in left NGA					number of Phox2b - positive cells (average of left and right NGA)
	blank	CB1 SAP			blank	CB1 SAP				blank	CB1 SAP
	336	27			961	466				648.5	246.5
	1272	70			515	86				893.5	78
	723	4			441	271				582	137.5
	908	930			819	94				863.5	512
	618	0			497	280				557.5	140
	924	3			444	3				684	3
mean	796.833	172.333			612.833	200				704.833	186.167
SD	317.526	372.119			221.244	170.434				142.248	178.638
n	6	6			6	6				6	6
variance	100823	138472		variance	48949	29047.6			variance	20234.6	31911.5
E
	blank saporin											blank saporin											CB1 SAPORIN											CB1 SAPORIN
	ethanol consumption (mg/g bw/day)											ethanol consumption (mg/g bw/day)											ethanol consumption (mg/g bw/day)											ethanol consumption (mg/g bw/day)
	vehicle											JD5037 3 mg/kg											vehicle											JD5037 3 mg/kg
	day 1	day 2	day 3	day 4	day 5	day 6	day 7	day 8	day 9	day 10		day 1	day 2	day 3	day 4	day 5	day 6	day 7	day 8	day 9	day 10		day 1	day 2	day 3	day 4	day 5	day 6	day 7	day 8	day 9	day 10		day 1	day 2	day 3	day 4	day 5	day 6	day 7	day 8	day 9	day 10
	11.6167	12.2618	8.80154	12.9365	13.2079	15.4485	14.5682	15.0452	11.4599	10.8525		7.67901	13.3823	9.61981	10.8206	12.2797	4.36647	8.39102	5.83139	4.93741	8.65034		9.86566	11.8043	8.08422	10.7198	9.38766	6.38674	11.5329	7.80621	4.91095	5.78034		11.1783	14.3159	12.4794	16.7962	10.3534	11.8252	9.87498	10.7048	5.33514	7.74329
	16.6751	13.173	14.6381	17.5296	14.375	16.6879	14.2869	12.9359	13.1418	10.5729		12.2412	10.7369	9.74243	12.0032	10.9532	5.87562	5.85996	8.45404	2.25548	2.25548		10.6529	14.1123	11.4232	13.4625	11.7264	13.5252	12.8356	10.9413	7.20709	9.3263		10.1187	11.401	13.2184	9.69315	10.6953	3.62291	8.18303	3.32653	10.631	4.96238
	16.6903	11.5036	9.14281	11.2664	8.42602	11.4296	12.5109	11.3481	7.84791	10.9391		9.86738	5.55219	7.30823	13.3202	11.1093	8.81008	6.47677	4.15566	1.92391	2.63006		12.8355	17.586	15.6726	19.3053	13.4871	16.295	15.5726	14.8715	14.0816	13.4497		11.4674	14.6458	12.0772	14.2294	8.327	10.3491	3.7444	7.90281	7.04174	10.217
	9.07151	7.52518	5.53532	10.1206	9.24131	4.71012	9.00755	9.66459	9.24007	8.29115		16.2689	16.4509	8.78164	9.13756	9.2211	7.0937	3.39601	7.5188	6.37436	2.73854		15.0177	12.7799	13.7575	15.1591	10.4758	9.41699	14.7582	10.2712	8.61652	10.8625		10.4046	12.2582	6.20647	10.2187	6.0831	8.34899	4.30271	5.78839	2.48793	4.47952
	18.399	7.85884	15.4039	5.75727	10.1258	8.58976	8.74348	10.9545	7.85699	2.94336		12.3277	17.971	10.2143	15.1957	14.0552	5.54313	11.8452	10.0365	1.06675	2.97417		8.59856	9.4659	11.2001	6.42811	7.15966	7.65044	11.275	10.2907	4.96619	5.86613		16.1494	15.8067	17.9241	11.4586	12.9911	12.9993	9.92299	9.85874	14.8653	7.75723
	7.74381	4.12947	8.92392	7.25662	12.4598	13.9192	10.5893	16.8421	9.44397	10.8507		2.5409	7.20175	5.4122	12.4778	15.7701	2.66391	2.10465	9.89932	2.94204	7.63652		5.71307	12.8295	2.86228	11.9892	3.51678	9.33983	4.56877	7.38556	4.09729	8.32343		9.94233	10.1159	6.3719	5.55807	4.50988	3.79483	6.97945	6.80195	3.23706	1.65717
mean	13.366	9.40865	10.4076	10.8112	11.306	11.7975	11.6177	12.7984	9.83178	9.07496		10.1542	11.8825	8.51309	12.1592	12.2314	5.72549	6.3456	7.64928	3.24999	4.48085		10.4472	13.0963	10.5	12.844	9.29223	10.4357	11.7572	10.2611	7.31328	8.93473		11.5434	13.0906	11.3796	11.3257	8.82662	8.49005	7.16793	7.3972	7.26636	6.1361
SD	4.48204	3.47904	3.82047	4.20751	2.3798	4.52555	2.55965	2.71082	2.0949	3.16995		4.70404	4.9696	1.83136	2.07925	2.35823	2.12897	3.50338	2.32104	2.01087	2.86448		3.24973	2.69109	4.53608	4.33351	3.54502	3.74877	3.9162	2.68383	3.71868	2.9663		2.33427	2.17688	4.46645	3.88671	3.14886	4.01663	2.68009	2.71174	4.73102	3.03472
n	6	6	6	6	6	6	6	6	6	6		6	6	6	6	6	6	6	6	6	6		6	6	6	6	6	6	6	6	6	6		6	6	6	6	6	6	6	6	6	6
variance	20.0887	12.1037	14.596	17.7032	5.66344	20.4806	6.55179	7.34855	4.38862	10.0486		22.128	24.6969	3.35389	4.32327	5.56123	4.53253	12.2737	5.38722	4.0436	8.20527		10.5607	7.24199	20.5761	18.7793	12.5672	14.0533	15.3366	7.20292	13.8285	8.79893		5.44882	4.73879	19.9492	15.1065	9.9153	16.1333	7.1829	7.35355	22.3825	9.20956
F
	Drinking in the dark
	Ethanol consumption (mg/g bw) in wild-type littermates
	blank saporin			blank saporin			CB1 SAPORIN			CB1 SAPORIN
	vehicle			JD5037 3 mg/kg			vehicle			JD5037 3 mg/kg
	before	after		before	after		before	after		before	after
	2.764	3.503		5.091	1.889		2.195	1.172		2.848	3.121
	4.353	2.221		4.747	1.98		5.584	3.738		5.7	3.201
	7.816	5.253		5.108	1.769		3.377	3.834		3.138	2.846
	5.906	4.651		2.783	1.408		3.086	3.606		2.379	1.705
	4.968	5.367		3.553	1.847		4.184	5.895		4.524	3.504
	3.275	6.814		4.614	4.414		5.543	7.535		3.934	4.673
mean	4.847	4.63483		4.316	2.21783		3.99483	4.29667		3.75383	3.175
SD	1.84419	1.59843		0.941776	1.09386		1.37151	2.18212		1.225	0.961767
n	6	6		6	6		6	6		6	6
variance	3.40104	2.55497		0.886942	1.19653		1.88103	4.76164		1.50063	0.924996

## Sheet: Figure 4
B
	Binding isotherms of MRI-1891
	log[ligand]		S-MRI-1891					mean	SD	n	variance				R-MRI-1891					mean	SD	n	variance
	-14		100.103	100		100		100.034	0.0595206	3	0.0023618				100	100		100		100	0	3	0
	-13		103.711	108.458		106.815		106.328	2.41033	3	3.87311				123.939	96.6337		92.75		104.441	16.997	3	192.598
	-12		104.845	122.388	100	98.0983		106.333	11.0739	4	122.632				118.042	100.198		107.5		108.58	8.97112	3	53.654
	-11		114.33	115.423	94.5996	110.301		108.663	9.63105	4	92.7572				122.877	114.257	100.24	113.75		112.781	9.35098	4	87.4408
	-10		91.5464	97.3466	88.5475	91.2837		92.181	3.70107	4	13.6979				127.712	80.9901	101.442	93.25		100.849	19.7831	4	391.369
	-9		65.4639	69.9834	68.622	70.0475		68.5292	2.14668	4	4.60823				127.005	100	126.923	106.75		115.169	13.8951	4	193.074
	-8		26.1856	23.2172	22.2533	20.6022		23.0646	2.34417	4	5.49511				124.057	99.604	124.519	127		118.795	12.8591	4	165.356
	-7		5.6701	1.99005	13.5009	4.91284		6.51848	4.91796	4	24.1864				101.769	34	126	38.75		75.1297	45.8714	4	2104.19
	-6		-8.35052	0	0	0		-2.08763	4.17526	4	17.4328				35.1415	19.0099	65.1442	0		29.8239	27.5815	4	760.737
C
	Drinking in the dark													Drinking in the dark
	Ethanol consumption (mg/g bw) in wild-type littermates													Ethanol consumption (mg/g bw) in Cnr1-/-
	vehicle			S-MRI-1891 1 mg/kg			S-MRI-1891 3 mg/kg			R-MRI-1891 3 mg/kg				vehicle			S-MRI-1891 3 mg/kg
	before	after		before	after		before	after		before	after			before	after		before	after
	3.009	4.465		2.436	2.445		3.514	0.471		4.142	4.025			2.025	1.933		5.107	5.717
	3.236	3.049		7.491	4.386		4.515	1.91		3.942	1.716			6.096	4.036		1.659	1.323
	3.321	4.192		4.34	4.999		2.089	0.316		2.573	4.061			2.456	3.059		1.543	1.654
	3.927	2.759		2.539	3.061		5.941	4.957		4.028	3.118			2.898	4.537		4.09	4.88
	3.748	3.294		4.021	0.446		2.044	0.991		4.424	5.401			4.441	4.876		2.627	0.804
	5.002	3.367		2.925	2.055		2.057	0.594		4.535	7.427			1.149	0.522		4.013	3.955
	4.047	5.107		2.189	1.928		3.981	0.315		3.792	3.493
	3.685	5.935		4.055	3.282		5.964	5.544		2.397	4.28
mean	3.74687	4.021		3.7495	2.82525		3.76312	1.88725		3.72912	4.19012		mean	3.1775	3.1605		3.17317	3.0555
SD	0.619736	1.10601		1.72462	1.44564		1.64451	2.14536		0.80645	1.67981		SD	1.79754	1.67827		1.45149	2.06187
n	8	8		8	8		8	8		8	8		n	6	6		6	6
variance	0.384073	1.22326		2.9743	2.08987		2.7044	4.60257		0.650361	2.82176		variance	3.23117	2.81659		2.10681	4.2513
D
	serum EtOH (mg/dL)					serum EtOH (mg/dL)
	wild-type littermates					Cnr1-/-
	vehicle	MRI1891 enantiomers				vehicle	S-MRI-1891
		S	S	R
		1 mg/kg	3 mg/kg	3 mg/kg			3 mg/kg
	53.0432	6.5339	10.8861	70.7211		42.7127	141.407
	96.7004	117.207	4.57597	59.5426		58.5089	55.4339
	28.8319	8.58134	6.73529	15.4462		53.4541	45.9562
	62.2357	9.35332	8.03312	98.7245		63.353	56.9503
	16.883	9.08481	11.6469	95.5208		124.6	42.2494
	101.324	10.3267	8.3352	11.77		39.8484	111.205
	27.8266	23.7189	10.2596	9.67778
	19.4115	50.3357	8.81629	8.44708
mean	50.7821	29.3928	8.66105	46.2313		63.7461	75.5336
SD	33.682	38.3878	2.30968	39.3901		31.1454	40.8503
n	8	8	8	8		6	6
variance	1134.48	1473.62	5.33464	1551.58		970.037	1668.74
E
	C57BL/6J											C57BL/6J											C57BL/6J											C57BL/6J
	Preference for ethanol (%)											Preference for ethanol (%)											Preference for ethanol (%)											Preference for ethanol (%)
	vehicle											S-MRI-1891 1 mg/kg											S-MRI-1891 3 mg/kg											R-MRI-1891 3 mg/kg
	day 1	day 2	day 3	day 4	day 5	day 6	day 7	day 8	day 9	day 10		day 1	day 2	day 3	day 4	day 5	day 6	day 7	day 8	day 9	day 10		day 1	day 2	day 3	day 4	day 5	day 6	day 7	day 8	day 9	day 10		day 1	day 2	day 3	day 4	day 5	day 6	day 7	day 8	day 9	day 10
	66.8157	54.3081	67.1335	66.0254	45.4759	30.8658	44.8629	28.4212	38.1732	18.0845		89.7553	89.4008	86.0427	84.6178	81.688	56.3617	73.379	31.7354	76.712	47.1578		47.7152	71.0353	48.0198	45.6865	47.0342	29.8372	54.9376	36.3647	18.1237	46.0768		69.8359	63.5365	52.0373	64.037	58.8376	56.8628	49.6081	38.0868	15.0647	72.6107
	93.865	96.2068	84.356	82.9482	88.7227	50.0983	85.5989	63.6665	67.5823	51.2018		66.0075	73.0724	70.5979	69.1193	72.0383	51.5107	58.0714	49.9439	38.5325	51.8673		49.1212	74.5297	63.2378	61.3484	55.02	58.9615	13.3684	38.9676	36.5808	22.2907		31.3015	85.6131	57.4596	88.2473	11.1746	59.1969	45.3386	78.6674	49.8427	68.5463
	42.8894	73.7117	76.1504	74.5487	69.1013	51.7701	61.0073	41.3816	37.8753	38.9097		37.4047	71.3169	74.2953	72.8638	84.7676	42.7407	23.0161	47.8638	30.2972	44.8954		39.8886	96.5805	72.5222	70.996	48.9149	10.4415	3.05924	18.6005	9.64631	24.441		28.7361	74.6731	49.5706	64.1316	58.1376	31.7758	56.0736	52.8709	52.332	49.0456
	33.0285	94.655	48.39	46.5626	36.8239	58.7577	60.8792	41.0398	60.9985	62.6411		84.7417	93.3382	50.4439	48.5114	52.9157	6.63384	14.4128	20.0887	44.0945	48.1303		50.1041	78.0478	80.3114	78.8213	48.0269	35.4859	16.7872	35.3027	58.2801	30.7065		62.6586	50.956	56.0252	53.0816	59.9602	39.1554	59.2335	71.1691	51.6637	40.941
	64.9941	64.6542	62.326	60.3165	43.5547	43.5547	51.609	46.0256	52.791	71.2639		74.3794	74.5587	74.0264	72.3972	58.8582	58.2589	32.3889	46.4116	45.7851	34.904		78.5755	91.5004	95.3872	94.5004	82.6425	58.8421	61.531	62.7961	19.0437	29.2815		35.6482	55.3672	57.6107	44.1918	70.6833	14.812	89.6288	38.1293	69.4495	46.4525
	71.0249	94.0466	95.1921	94.2965	76.4603	79.9211	74.1131	66.0979	73.8673	53.7088		55.3342	79.1051	92.862	91.8403	82.3418	51.1762	67.8357	42.2874	69.1281	44.2898		60.634	71.5841	61.807	60.0717	68.3043	23.6595	18.0751	15.3811	61.5851	44.6396		33.7318	40.6371	45.1768	73.562	54.3269	66.6283	72.5048	53.9408	74.1743	63.0503
	38.5694	63.7128	51.7339	55.3065	50.278	50.4571	50.9671	43.0862	54.7388	43.4933		40.3487	69.156	65.3957	48.0615	57.538	47.5058	33.6906	9.16483	4.1229	33.1055		46.7387	61.5478	45.5248	35.3747	30.1891	11.5262	27.6871	26.0825	57.5557	33.4154		32.0788	65.7122	45.2808	49.1991	41.9522	53.1624	73.9582	63.1696	33.0817	39.4628
	33.158	28.1985	78.6924	45.547	79.7621	29.3292	78.8105	58.8812	61.4822	58.5702		50.7895	70.1708	40.07	34.5837	57.427	18.6378	47.5702	56.3649	3.56574	70.7485		36.4703	50.3184	53.2912	81.4416	38.3697	13.8935	21.4176	6.38307	6.64006	27.546
	58.1994	96.5391	74.4321	60.8362	42.6307	57.4859	52.5398	71.4934	23.4402	54.7667		66.3146	82.1695	67.8582	66.924	66.6322	57.1671	39.6322	44.9493	30.7844	83.878		55.3355	85.0444	46.6788	83.7443	47.9534	18.6691	27.0484	33.1798	63.993	73.7497
	37.5514	30.7099	53.5319	46.011	30.6592	63.314	46.6323	45.6533	37.5739	76.1734		25.5969	50.3854	30.3868	47.4979	53.6584	14.4751	40.2062	0	75.703	22.3014		23.9395	54.4648	40.3872	58.2239	28.1314	29.152	33.3011	5.43528	49.4803	43.7064
mean	54.0096	69.6743	69.1938	63.2399	56.3469	51.5554	60.702	50.5747	50.8523	52.8814		59.0672	75.2674	65.1979	63.6417	66.7865	40.4468	43.0203	34.881	41.8726	48.1278		48.8522	73.4653	60.7167	67.0209	49.4586	29.0468	27.7213	27.8493	38.0929	37.5854		41.9987	62.3565	51.8802	62.3501	50.7246	45.942	63.7637	56.5763	49.3727	54.3013
SD	20.2433	26.2369	15.2978	16.5121	20.3073	14.9791	14.2231	13.6876	15.9906	16.6976		20.9721	11.9816	19.6007	18.3009	12.5419	19.5398	18.923	19.0114	26.4196	17.9425		14.6288	15.144	17.6081	18.2948	16.4886	17.7771	18.2025	17.3483	22.8549	15.3056		16.8283	15.032	5.40056	15.2259	19.4017	18.2155	15.6464	15.531	20.3095	13.5561
n	10	10	10	10	10	10	10	10	10	10		10	10	10	10	10	10	10	10	10	10		10	10	10	10	10	10	10	10	10	10		7	7	7	7	7	7	7	7	7	7
variance	409.79	688.374	234.024	272.649	412.386	224.375	202.296	187.35	255.698	278.808		439.829	143.56	384.188	334.922	157.298	381.803	358.08	361.433	697.993	321.935		214.002	229.339	310.045	334.7	271.875	316.024	331.331	300.965	522.346	234.26		283.19	225.962	29.1661	231.828	376.425	331.805	244.81	241.211	412.476	183.767
	Summary figure					Summary figure					Summary figure
	Ethanol consumption (mg/g bw/day)					liquid consumption (mg/g bw/day)					food intake (mg/g bw/day)
		S-MRI-1891		R-MRI-1891			S-MRI-1891		R-MRI-1891			S-MRI-1891		R-MRI-1891
	vehicle	1 mg/kg	3 mg/kg	3 mg/kg		vehicle	1 mg/kg	3 mg/kg	3 mg/kg		vehicle	1 mg/kg	3 mg/kg	3 mg/kg
	4.75336	8.57183	5.50811	7.90016		99.4137	101.668	98.0518	110.852		0.14468	0.150608	0.13224	0.136479
	8.19785	6.34679	4.86498	9.92058		85.6046	84.8226	101.25	108.292		0.142785	0.113631	0.130855	0.129407
	6.27478	5.51879	1.85534	7.19476		90.722	96.5792	90.4886	101.209		0.133984	0.143001	0.146631	0.124388
	8.44509	4.63303	5.01788	9.16897		98.9172	116.917	95.5026	118.056		0.140332	0.149932	0.146292	0.154803
	7.55546	6.44093	7.3092	8.90708		95.5735	97.5945	106.107	115.762		0.232802	0.140765	0.135487	0.132325
	10.6746	8.24595	4.32468	10.4867		102.682	100.615	90.4651	105.501		0.13865	0.148657	0.123124	0.11928
	8.96575	4.72755	4.79999	9.18983		123.236	125.766	98.2602	116.876		0.136003	0.142772	0.117046	0.145749
	10.3033	6.16522	2.34007			121.058	103.125	98.721			0.127568	0.135537	0.138195
	9.00425	8.12863	8.75312			115.461	101.531	125.618			0.135982	0.107031	0.121577
	8.01186	4.70764	5.45336			97.8784	98.5397	110.603			0.128767	0.104174	0.133534
mean	8.21863	6.34864	5.02267	8.96687		103.055	102.716	101.507	110.936		0.146155	0.133611	0.132498	0.134633
SD	1.75986	1.51678	2.03731	1.12486		12.7158	11.2623	10.5143	6.33007		0.0309373	0.018199	0.00989484	0.0122959
n	10	10	10	7		10	10	10	7		10	10	10	7
variance	3.09711	2.30063	4.15062	1.26531		161.691	126.84	110.55	40.0698		0.000957115	0.000331203	9.79078e-05	0.000151188
F
	Phox2bwt;Cnr1lox/lox											Phox2bwt;Cnr1lox/lox											Phox2bCre;Cnr1lox/lox											Phox2bCre;Cnr1lox/lox
	ethanol consumption (mg/g bw/day)											ethanol consumption (mg/g bw/day)											ethanol consumption (mg/g bw/day)											ethanol consumption (mg/g bw/day)
	vehicle											S-MRI-1891 3 mg/kg 3 mg/kg											vehicle											S-MRI-1891 3 mg/kg 3 mg/kg
	day 1	day 2	day 3	day 4	day 5	day 6	day 7	day 8	day 9	day 10		day 1	day 2	day 3	day 4	day 5	day 6	day 7	day 8	day 9	day 10		day 1	day 2	day 3	day 4	day 5	day 6	day 7	day 8	day 9	day 10		day 1	day 2	day 3	day 4	day 5	day 6	day 7	day 8	day 9	day 10
	11.0777	5.35613	11.4059	5.12518	12.6354	5.06892	14.6906	9.6522	12.893	6.94841		13.5574	8.57953	9.95691	4.007	6.79986	1.30042	4.47247	5.58441	5.05771	1.23092		6.85387	11.455	8.26129	3.01382	8.96515	5.1559	1.28401	6.37508	9.42714	6.43531		14.6602	14.3488	8.42873	9.80559	13.8351	8.32458	5.02857	4.25574	15.9099	6.02726
	6.85387	11.455	8.26129	3.01382	8.96515	5.1559	1.28401	6.37508	9.42714	6.43531		5.61309	10.5516	4.64908	14.7396	8.45009	5.71682	2.46148	8.00223	1.16266	10.0446		17.2633	9.94062	5.28371	9.41444	11.7268	12.2324	11.7452	4.22054	11.3326	12.2606		18.741	6.62308	13.4212	8.80161	14.4872	7.06015	7.25899	6.12681	8.12113	6.68275
	3.9429	18.6018	3.31538	33.7956	6.36578	13.024	5.93156	12.9444	19.5738	10.5545		13.6444	10.9336	10.1567	23.4927	9.82822	13.1244	0.306088	12.8439	1.41147	13.1322		4.6903	21.8615	9.77312	9.56336	12.3428	10.0125	16.5076	12.7058	10.0538	8.24031		12.2324	11.7452	4.22054	29.9719	12.2606	2.59702	4.01092	11.1243	8.27815	10.0548
	12.1772	16.0317	10.675	16.975	15.3705	16.5365	14.784	13.0475	13.7908	12.9172		13.024	5.93156	12.9444	19.5738	10.5545	2.99844	9.35732	4.30257	12.532	1.8722		11.1172	8.55001	8.5339	10.9618	7.01625	5.66861	9.6367	6.77777	7.68755	6.88229		7.57954	14.0102	9.65306	13.3043	11.4252	6.35378	4.49888	10.8139	7.83946	1.26168
	12.3229	13.0557	7.79175	12.8632	9.32088	13.4448	12.3126	12.7792	13.0274	7.7629		10.0125	16.5076	12.7058	10.0538	8.24031	5.60648	6.03986	5.39047	6.06425	7.29304		6.46385	6.68891	2.96238	12.6003	4.18206	6.2717	10.7054	3.66478	3.45613	4.10872		15.3958	16.0047	12.2027	15.9252	12.8718	5.9153	13.1853	7.35635	3.88442	7.01263
	7.26378	3.05253	7.53788	10.8801	7.4519	8.89731	10.7035	10.1859	8.23943	3.63844		16.5365	14.784	13.0475	13.7908	12.9172	3.86182	4.62309	9.59339	4.50992	8.4941		2.99534	5.12067	1.23667	1.33658	1.3227	3.12882	3.40618	2.42602	1.90949	0.037441		9.17124	12.3821	8.33572	15.1077	9.46313	2.90356	7.08088	4.73055	2.2378	13.7809
	3.52333	13.2692	5.70688	13.1954	8.88789	13.0106	9.35544	12.7888	9.06425	14.1249		8.89731	10.7035	10.1859	8.23943	3.63844	1.94555	5.33306	4.78394	5.55287	14.7757		6.87547	2.31638	3.86076	4.68159	7.50121	2.78832	6.67605	4.031	10.4496	6.75101		12.4855	5.58148	6.4168	4.20589	3.1551	0.727518	0.475329	2.46005	7.68663	4.41785
	12.8403	12.6027	11.0683	16.1383	13.1579	14.5054	14.8216	14.2818	15.7248	3.50012		15.5833	14.5648	12.4264	14.8935	13.701	4.43706	3.02707	8.9537	7.29738	8.05827		8.2239	3.67423	5.28505	9.0774	6.07701	5.95355	2.42994	5.69179	7.024	1.67251		9.4172	8.14865	8.80785	9.05106	10.0483	1.04776	3.69372	4.54384	0.514429	8.09214
																							9.98257	13.5358	15.2608	18.4735	11.5375	6.34096	14.2158	11.7975	14.2341	8.74402		10.0125	16.5076	12.7058	10.0538	8.24031	5.60648	6.03986	5.39047	6.06425	7.29304
																							7.65415	4.92854	3.77333	7.29738	5.16155	2.05372	3.77459	3.77459	5.06852	4.52908		5.66861	9.6367	6.77777	7.68755	6.88229	1.56948	3.1529	7.16145	0.554474	8.37934
																							7.04508	5.61861	9.06425	0.879097	0.879097	5.60504	3.17782	7.90982	6.44137	6.44137		6.2717	10.7054	3.66478	3.45613	4.10872	0.346036	2.48397	3.10987	7.41778	2.21629
																																		3.12882	3.40618	2.42602	1.90949	0.037441	1.03444	1.86791	1.73716	1.75408	2.31949
mean	8.75024	11.6781	8.2203	13.9983	10.2694	11.2054	10.4854	11.5069	12.7176	8.23522		12.1086	11.5695	10.7591	13.5988	9.2662	4.87387	4.45256	7.43183	5.44854	8.11264		8.10591	8.51729	6.66321	7.9363	6.97383	5.92832	7.5963	6.30679	7.91677	6.00933		10.3971	10.7583	8.08841	10.7733	8.90127	3.62384	4.89811	5.73421	5.85521	6.46152
SD	3.83388	5.16296	2.81098	9.38404	3.10871	4.31727	4.85549	2.58905	3.80895	3.97597		3.66204	3.51743	2.8094	6.2094	3.26115	3.69159	2.68782	2.95171	3.5794	4.78759		3.75969	5.58549	3.98196	5.25991	3.96803	3.00315	5.2282	3.35043	3.63269	3.36882		4.50522	4.19611	3.57939	7.46744	4.56931	2.84136	3.30772	2.98467	4.39306	3.57324
n	8	8	8	8	8	8	8	8	8	8		8	8	8	8	8	8	8	8	8	8		11	11	11	11	11	11	11	11	11	11		12	12	12	12	12	12	12	12	12	12
variance	14.6986	26.6562	7.9016	88.0602	9.66405	18.6388	23.5757	6.70319	14.5081	15.8083		13.4105	12.3723	7.89271	38.5566	10.6351	13.6278	7.22437	8.71259	12.8121	22.921		14.1353	31.1977	15.856	27.6666	15.7452	9.0189	27.3341	11.2253	13.1965	11.3489		20.297	17.6073	12.812	55.7626	20.8786	8.07335	10.941	8.90823	19.299	49.7773
G
	Avilwt;Cnr1lox/lox + tamoxifen											Avilwt;Cnr1lox/lox + tamoxifen											AvilCreERT;Cnr1lox/lox + tamoxifen											AvilCreERT;Cnr1lox/lox + tamoxifen
	ethanol consumption (mg/g bw/day)											ethanol consumption (mg/g bw/day)											ethanol consumption (mg/g bw/day)											ethanol consumption (mg/g bw/day)
	vehicle											S-MRI-1891 3 mg/kg 3 mg/kg											vehicle											S-MRI-1891 3 mg/kg 3 mg/kg
	day 1	day 2	day 3	day 4	day 5	day 6	day 7	day 8	day 9	day 10		day 1	day 2	day 3	day 4	day 5	day 6	day 7	day 8	day 9	day 10		day 1	day 2	day 3	day 4	day 5	day 6	day 7	day 8	day 9	day 10		day 1	day 2	day 3	day 4	day 5	day 6	day 7	day 8	day 9	day 10
	10.8506	15.9456	19.2734	17.36	11.9565	15.4078	11.4509	13.9566	10.4066	11.3538		13.4259	10.2745	13.501	12.1446	8.45105	0.878328	5.51577	6.10159	3.01648	8.65443		0.83893	0.375475	0.563962	0.310314	0.659396	0.234038	0.615804	0.124118	1.56809	0.0863729		9.62816	14.4241	16.2898	14.4809	16.1275	6.71354	14.8372	14.635	14.7137	15.909
	11.1466	8.27496	13.6367	11.9952	10.3329	6.32932	5.76507	5.47743	8.39877	7.25711		13.2085	8.33687	7.31981	6.9036	11.0666	4.62326	12.0025	6.05847	9.59447	4.17005		15.3203	17.5564	18.1376	19.985	16.6381	18.0547	15.2785	20.53	15.7861	18.0873		0.556105	0.243568	0.201514	0.274096	0.60172	1.27772	0	0.0195216	0.0190605	0.591068
	10.2685	9.85103	5.85181	11.0486	4.34773	11.8637	8.42092	11.003	6.90415	10.7974		13.3059	11.8646	14.4737	13.7929	10.1862	8.42974	3.82015	9.44619	4.1865	3.19266		0.638161	0.411909	0.351534	0.338939	1.37486	0.396322	0.800391	1.21233	2.03184	0.106154		8.06599	3.93383	12.1829	5.78904	4.86751	3.02531	9.03581	5.36559	6.26354	7.46264
	12.7448	16.1402	12.5587	13.661	9.42997	10.9137	3.9356	18.2888	9.47315	16.1131		17.681	16.9262	10.6047	20.2272	12.6283	5.62039	2.07111	9.75059	6.00664	9.36953		17.5145	15.0335	17.0342	15.132	17.6288	16.5709	9.90076	17.1585	16.5539	8.40459		0.867145	0.232722	1.124	0.471171	0.808624	0.544737	0.756138	0.608814	1.61252	0.955482
	2.6793	11.4038	8.75459	11.0854	10.8312	9.16692	9.19706	10.4328	8.24279	12.2616		5.47741	19.6682	0	6.08399	3.04498	0.972661	0.112955	0.690393	8.6216	9.28015		1.11195	0.0245735	0	0	1.09627	0.529624	1.07296	0.437941	1.21794	1.13519		21.779	24.5131	25.423	23.0905	18.1668	17.2137	19.9293	21.5203	19.7187	21.0101
	12.3531	18.5025	9.52331	16.9993	13.7091	8.3005	22.104	18.0629	16.9469	14.5717		2.31645	14.789	11.7386	15.2906	17.0048	0.453565	0.0117611	1.40482	0.133685	0.0243064		0.583064	0.71121	0	0	0.45084	0.128705	0.404737	0.449708	1.74868	3.06032		0.529624	1.07296	0.437941	1.21794	1.13519	0.576007	0.756578	0.280333	0.237116	1.92256
	12.6037	12.2089	11.1973	13.3962	8.61224	4.39689	8.98784	5.55771	9.05824	9.47824													0.348377	0.603406	0.987391	0.444936	0.916939	0.176541	0.944631	3.81509	1.17347	0.333691		0.128705	0.404737	0.449708	1.74868	3.06032	1.70246	2.25743	1.26329	1.22947	2.35302
	15.9621	20.2481	14.5556	19.7326	17.1922	2.31645	14.789	11.7386	15.2906	17.0048													12.7928	18.055	20.5927	22.4098	21.2342	18.9189	14.9689	9.54937	16.5565	15.5969		0.176541	0.944631	3.81509	1.17347	0.333691	0.615249	0.618065	0.320499	1.63498	11.6528
																							1.35801	0.869737	1.37227	1.77588	4.31821	4.19793	9.4915	4.08134	7.98784	9.44174		18.9189	14.9689	9.54937	16.5565	15.5969	2.16649	4.77317	4.31662	14.0984	15.7533
																							1.1874	1.30369	1.09409	1.32027	2.68824	5.61878	7.61361	10.3127	7.29899	6.8476		4.19793	9.4915	4.08134	7.98784	9.44174	1.56174	2.64812	3.11438	7.305	3.91926
																							0.243914	0.532176	0.79272	0.338833	0.740878	0.549685	0.956078	0.931946	5.73247	1.26214		5.61878	7.61361	10.3127	7.29899	6.8476	2.42817	9.75103	1.79394	3.53852	4.09563
																							0.670043	3.18436	0.5838	1.5604	1.62985	4.76232	3.33833	12.8611	12.3744	13.7584		0.840714	1.36834	0.371074	0.895577	0.300866	0.650331	1.25974	1.40445	0.756017	1.40815
mean	11.0761	14.0719	11.9189	14.4098	10.8015	8.58691	10.5813	11.8147	10.5901	12.3547		10.9025	13.6432	9.60629	12.4071	10.397	3.49632	3.92238	5.57534	5.2599	5.78186		4.38395	4.88845	5.12586	5.30137	5.78138	5.84487	5.44885	6.78868	7.50251	6.51003		5.9423	6.60099	7.01987	6.74873	6.4407	3.20629	5.55189	4.55356	5.92726	7.25276
SD	3.81418	4.26907	4.09674	3.24059	3.764	4.22689	5.7036	4.89061	3.58626	3.34576		5.77167	4.26757	5.32752	5.32405	4.62543	3.2435	4.496	3.85182	3.55275	3.8939		6.61312	7.30823	8.16517	8.53432	7.81054	7.51517	5.74129	7.1336	6.30634	6.53793		7.49284	7.85007	7.97357	7.55618	6.79037	4.73058	6.48196	6.69429	6.70839	7.0553
n	8	8	8	8	8	8	8	8	8	8		6	6	6	6	6	6	6	6	6	6		12	12	12	12	12	12	12	12	12	12		12	12	12	12	12	12	12	12	12	12
variance	14.548	18.2249	16.7832	10.5014	14.1677	17.8666	32.531	23.9181	12.8613	11.1941		33.3122	18.2122	28.3825	28.3455	21.3946	10.5203	20.214	14.8365	12.6221	15.1625		43.7333	53.4103	66.67	72.8347	61.0045	56.4778	32.9624	50.8882	39.7699	42.7445		56.1426	61.6235	63.5779	57.0958	46.1091	22.3784	42.0158	44.8135	45.0025	49.7773

## Sheet: Figure 5
A
	NGA - RNAScope adjacent bar graph					NGA - RNAScope adjacent bar graph
	% of Glp1r - positive cells co-expressing Cnr1					% of Glp1r - positive cells co-expressing Phox2b
	ctrl	cre				ctrl	cre
	73.0769	6.66667				97.1154	86.6667
	64.1509	20				92.4528	85
	80.4598	3.26797				88.5058	98.6928
	68.75	10.6383				93.75	74.4681
		20.6897					41.3793
mean	71.6094	12.2525			mean	92.956	77.2414
SD	6.93511	7.83802			SD	3.5585	21.8116
n	4	5			n	4	5
variance	48.0958	61.4346			variance	12.6629	475.744
B
	NGA - RNAScope adjacent bar graph					NGA - RNAScope adjacent bar graph
	% of Gpr65 - positive cells co-expressing Cnr1					% of Gpr65 - positive cells co-expressing Phox2b
	ctrl	cre				ctrl	cre
	63.8298	19.2308				95.7447	92.3077
	94.6667	24.1135				100	100
	83.871	0				98.3871	100
	96.5517	19.2308				100	94.2308
mean	84.7298	15.6438			mean	98.5329	96.6346
SD	15.0116	10.6801			SD	2.00833	3.96453
n	4	4			n	4	4
variance	225.349	114.066			variance	4.0334	15.7175
C
	Glp1rwt;Cnr1lox/lox											Glp1rwt;Cnr1lox/lox											Glp1riresCre;Cnr1lox/lox											Glp1riresCre;Cnr1lox/lox
	ethanol consumption (mg/g bw/day)											ethanol consumption (mg/g bw/day)											ethanol consumption (mg/g bw/day)											ethanol consumption (mg/g bw/day)
	vehicle											JD5037 3 mg/kg											vehicle											JD5037 3 mg/kg
	day 1	day 2	day 3	day 4	day 5	day 6	day 7	day 8	day 9	day 10		day 1	day 2	day 3	day 4	day 5	day 6	day 7	day 8	day 9	day 10		day 1	day 2	day 3	day 4	day 5	day 6	day 7	day 8	day 9	day 10		day 1	day 2	day 3	day 4	day 5	day 6	day 7	day 8	day 9	day 10
	13.0153	14.5203	12.9695	14.1385	12.5978	9.07207	12.1493	10.8457	8.14568	6.42059		10.437	12.9405	11.6628	16.9881	15.6409	8.99223	6.19279	3.01318	4.38249	2.4412		8.84168	6.85786	12.1444	12.4453	10.4707	13.3612	12.3833	10.7159	13.1569	15.1201		13.0848	15.9506	7.48443	14.5916	7.78098	4.35085	0.66512	3.82079	2.04858	4.29774
	9.96872	9.96872	11.2034	11.5369	9.39026	8.90601	9.60691	10.3727	8.21509	6.5195		9.52528	12.6813	7.52602	15.4703	9.51246	3.07147	1.15709	5.51133	7.90921	3.23281		18.7013	16.2878	17.2909	18.5511	16.191	14.7576	13.8498	16.8249	13.2005	13.4205		13.7333	8.47384	4.8815	5.15337	5.97022	4.72964	6.24561	1.02747	10.5476	7.03509
	16.8924	11.4581	12.3695	11.1301	9.54757	8.01539	12.1842	15.0399	10.0835	10.4385		7.38226	5.71786	10.4336	5.80116	6.68741	9.21684	7.81333	6.31943	9.01333	7.13144		10.8783	12.8567	10.7365	7.16825	7.82058	7.15871	10.5028	11.1884	10.8621	9.03475		17.1416	17.2784	14.5137	17.3476	13.308	3.18967	8.22305	4.71626	5.7915	5.87544
	7.57877	8.06859	13.6419	12.4168	13.3979	12.3941	11.387	10.5291	13.0443	13.4175		9.92367	10.262	14.9665	15.8668	12.8672	7.39838	6.90896	8.22493	7.75874	2.33192		8.63509	9.33077	5.78667	8.79108	12.3582	7.92031	11.4801	8.75157	9.4177	8.54487		2.56698	12.8409	6.66021	16.0141	17.2144	11.508	6.69801	13.3245	6.34107	11.6997
	12.1847	7.67885	7.12599	6.3342	12.913	11.8514	9.13588	14.2197	12.3327	14.4645		6.77785	10.7811	15.1464	9.77795	12.7481	12.0626	5.24168	1.88952	9.93805	3.69023		7.89454	14.3994	7.15186	13.1444	8.65145	14.9326	15.1587	13.906	12.5581	12.7224		10.2047	8.48981	13.7517	9.6888	7.3901	2.38444	4.4749	3.93837	3.89321	4.0888
	16.7223	18.6623	19.9262	19.0264	15.4009	18.8418	20.6975	19.1048	17.3771	18.5942		6.6926	11.2143	13.8241	11.3511	9.29996	10.2154	3.27329	6.16565	8.07175	5.72788		10.9169	22.6383	16.8967	15.0936	5.37175	11.6607	15.8249	10.5894	8.34787	13.4657		13.6532	11.3536	9.23918	13.8229	7.30354	9.07683	4.77119	3.20372	4.12452	11.881
	11.1953	10.1257	12.4874	4.35149	12.4924	13.6389	11.1211	12.3963	7.28672	9.73368		13.4166	10.7714	13.5827	7.53007	12.7731	1.62011	8.19554	6.00639	12.7731	6.68624		14.6708	13.8464	23.4681	17.4627	17.0837	19.9418	18.5772	23.3204	16.136	16.9602		12.2984	14.6004	10.5002	13.6945	13.9008	10.486	5.63939	7.83955	3.58199	3.24938
	13.9838	16.8806	12.9969	14.3141	15.6603	13.8695	15.6292	11.4432	15.0639	17.0496		10.8926	13.2782	14.7762	10.2834	9.66777	4.37267	2.89575	7.95238	5.40216	11.2802		11.8328	9.33805	10.2996	11.8294	13.9274	22.3577	7.98029	13.5524	7.06811	14.2403		15.7873	16.0889	15.3573	14.2863	13.0156	14.8342	6.0238	16.7248	5.19704	7.50741
	12.8253	17.2092	10.1114	15.3121	8.70741	14.1659	12.8888	14.179	8.11319	14.1132		10.7238	15.4668	12.731	13.8613	9.55842	4.52022	6.40642	13.5316	6.73032	15.2073		21.8932	27.4831	29.6097	21.729	20.1086	19.0179	21.7105	16.9632	14.6583	17.023		16.2331	17.4053	20.7486	15.7954	11.1738	19.3469	13.492	5.61937	5.81218	1.94523
	20.0221	16.8747	13.1135	17.7083	12.7839	10.1466	12.4213	14.6565	14.8581	15.9045		23.9978	25.3385	14.572	18.5756	15.282	12.0774	9.78893	10.2841	5.12191	10.11		15.1774	12.5397	9.31892	16.1468	14.3626	15.6505	13.0366	14.6211	13.1948	14.531		4.52585	6.03498	7.86661	10.4716	24.2718	4.20027	9.79702	6.71826	3.14369	6.62124
																							15.4739	12.2815	17.0499	13.1625	12.9114	10.3495	10.2744	13.2997	10.4498	11.2787
mean	13.4389	13.1447	12.5946	12.6269	12.2892	12.0902	12.7221	13.2787	11.452	12.6656		10.977	12.8452	12.9221	12.5506	11.4037	7.35473	5.78738	6.88985	7.7101	6.78392		13.1742	14.3509	14.523	14.1386	12.6598	14.2826	13.7072	13.9757	11.7318	13.3038		11.9229	12.8517	11.1003	13.0866	12.1329	8.41068	6.603	6.69331	5.04814	6.4201
SD	3.64978	4.14212	3.22301	4.60276	2.39899	3.25296	3.32842	2.72256	3.57217	4.23066		5.03305	5.07577	2.43744	4.24602	2.89605	3.7559	2.66961	3.36828	2.50615	4.27316		4.4444	6.01179	7.23102	4.24736	4.35406	4.86412	3.95466	4.0321	2.75552	2.79705		4.87295	4.08759	4.89486	3.65147	5.59874	5.64251	3.41284	4.84309	2.35786	3.32683
n	10	10	10	10	10	10	10	10	10	10		10	10	10	10	10	10	10	10	10	10		11	11	11	11	11	11	11	11	11	11		10	10	10	10	10	10	10	10	10	10
variance	13.3209	17.1571	10.3878	21.1854	5.75514	10.5818	11.0784	7.41231	12.7604	17.8985		25.3316	25.7634	5.94109	18.0287	8.38709	14.1068	7.1268	11.3453	6.28077	18.2599	variance	19.7527	36.1417	52.2877	18.0401	18.9578	23.6597	15.6393	16.2578	7.59287	7.82349		23.7456	16.7084	23.9596	13.3332	31.3459	31.838	11.6475	23.4555	5.55949	11.0678
D
	Gpr65wt;Cnr1lox/lox											Gpr65wt;Cnr1lox/lox											Gpr65iresCre;Cnr1lox/lox											Gpr65iresCre;Cnr1lox/lox
	ethanol consumption (mg/g bw/day)											ethanol consumption (mg/g bw/day)											ethanol consumption (mg/g bw/day)											ethanol consumption (mg/g bw/day)
	vehicle											JD5037 3 mg/kg											vehicle											JD5037 3 mg/kg
	day 1	day 2	day 3	day 4	day 5	day 6	day 7	day 8	day 9	day 10		day 1	day 2	day 3	day 4	day 5	day 6	day 7	day 8	day 9	day 10		day 1	day 2	day 3	day 4	day 5	day 6	day 7	day 8	day 9	day 10		day 1	day 2	day 3	day 4	day 5	day 6	day 7	day 8	day 9	day 10
	15.241	14.4235	13.6392	10.3784	13.3586	14.4786	15.579	11.9839	11.7498	13.3162		7.06165	12.5965	9.16978	16.5679	7.84314	9.70305	4.65426	2.75352	7.08464	4.31137		10.9235	3.39609	17.4461	7.61924	11.1921	12.8694	12.8794	12.5622	11.5132	13.924		6.75743	5.23424	6.45185	7.91641	4.84982	14.1923	14.0526	17.7808	3.21239	2.00139
	11.8541	12.7857	11.5558	5.16592	14.3945	12.8439	10.1799	10.9336	9.00095	9.00095		11.0531	13.1545	16.0683	16.4217	16.7263	10.8952	11.2444	14.3586	12.7488	12.4919		16.8051	16.5507	16.5598	12.1619	13.158	12.4754	7.36011	10.6566	8.53909	15.2925		8.60105	16.3645	11.9797	10.3243	7.31944	7.57741	9.21374	11.8372	1.76243	5.61751
	13.388	11.4257	11.5037	12.2056	12.1713	13.679	10.6459	9.7156	10.3975	14.2091		9.60405	8.32135	7.10914	8.20298	10.1376	6.66929	7.54292	5.60196	3.99155	2.21422		16.5762	14.2436	14.6269	11.2261	17.0958	11.8318	17.6607	12.8808	13.911	9.75925		12.8074	18.7175	16.9659	18.8348	8.64385	9.64485	10.0886	7.47089	13.9136	16.7356
	12.8604	12.8604	15.6376	13.2148	15.4007	16.4935	13.9815	20.9806	12.6222	14.303		12.7931	18.6689	11.9542	18.1776	20.3307	9.26846	9.60448	7.48144	5.74399	6.71789		0.237843	0.237843	0.498452	0.485085	0.527739	0.331159	0.966754	5.97791	0.198168	0.377736		14.1188	11.6555	11.1038	12.4242	12.6195	9.04869	4.59093	8.42604	9.53911	11.0907
	11.6134	11.6134	7.73892	12.8651	9.0371	11.472	12.7972	7.4628	10.1863	6.15072		14.5178	14.5178	11.3242	12.7574	11.0401	7.86165	9.14051	10.0932	4.90535	13.5888		11.7564	11.7564	15.5895	15.912	11.7224	12.5218	10.2129	18.2404	11.8352	6.70017		28.2534	36.3418	19.3772	23.5852	28.4797	9.92229	13.9183	10.7309	11.6632	14.8235
	9.71305	8.66047	8.36144	7.25232	9.22186	9.9763	8.15266	11.7639	8.31048	12.4417		8.35832	8.35832	13.2073	7.37436	9.87888	1.72023	2.49436	7.08664	1.30364	5.21044		10.684	10.5435	14.7746	8.99544	12.9336	10.0019	12.1604	12.6705	10.3143	10.0779		5.99043	9.45571	4.56887	10.53	10.2352	5.89835	9.0758	7.15643	10.6026	8.02825
	15.7748	23.0898	19.2269	16.4946	26.939	10.3681	22.2665	22.1165	19.9571	16.0226		13.8281	10.6802	17.1199	14.4087	10.3653	2.4832	6.18467	4.80763	5.56168	1.99281		11.6522	15.64	11.2479	14.0237	7.10705	16.2635	12.4887	16.9413	7.12737	12.4563		18.406	17.7425	24.4348	13.3166	17.3414	11.5639	8.52756	10.3914	10.5568	14.1261
	10.1535	12.2611	7.31401	9.02739	13.0327	6.3084	11.7332	11.6096	8.44022	10.041		0.795511	7.30173	2.92562	6.27118	1.50984	3.70512	2.67165	1.0927	0.851737	0.650611		23.6241	18.6803	14.1284	25.5905	18.3687	17.854	17.5237	17.5496	16.7764	18.6147		13.7519	9.8944	17.0833	11.1658	17.6715	11.0288	15.0424	6.23899	12.8785	10.9942
	16.9623	11.9537	17.4935	14.9324	18.3247	20.2935	20.7593	21.1076	18.1165	13.9319		9.19538	18.9278	13.6051	18.1984	13.6942	8.53633	5.99175	11.6848	10.7865	3.80261		7.51595	16.0942	17.2145	13.3051	12.8476	15.3931	11.9888	12.9675	9.36099	14.7876		15.1627	12.7933	8.55594	7.91319	4.51034	2.29687	8.63703	9.17432	1.0945	1.67917
	23.2792	21.4834	22.0988	15.2693	14.575	15.5395	17.4362	16.2651	24.8987	16.0465		16.9922	14.0585	17.2881	7.38598	8.61991	16.0511	9.76064	3.71233	10.0392	5.46088		18.6864	9.53417	15.8608	18.495	15.9802	19.0035	19.0199	13.4066	8.01189	16.1555		5.12031	7.32837	13.1456	8.67875	13.6943	8.67705	11.597	5.45394	10.9922	9.30297
	11.8888	14.6243	14.1423	14.8973	6.81045	18.3471	13.5959	6.82371	10.1053	15.8425		19.1048	18.7721	12.6171	16.7465	20.3573	12.8686	16.1182	13.8829	13.2125	10.1273													17.854	17.5237	17.5496	16.7764	18.6147	17.3098	12.6885	10.1635	15.2172	23.7084
	14.4934	10.1621	13.1522	11.8454	13.6695	12.7429	11.523	4.73109	15.1661	10.4696		15.9749	19.4898	18.4904	11.9229	13.4112	13.1428	5.76761	9.75307	11.9064	7.44422													15.3931	11.9888	12.9675	9.36099	14.7876	18.087	12.4449	10.7186	7.54661	14.8428
	21.897	18.8916	20.9321	15.4287	18.0614	16.8618	16.4319	15.1177	14.3033	14.4318		10.7416	10.8788	24.0594	12.0028	21.5778	6.45993	1.87396	2.45293	4.52451	0.882798
	11.711	15.5949	10.941	23.2311	13.6448	18.1598	13.766	11.7161	11.9811	15.0898		18.1598	13.766	11.7161	5.0953	26.3606	8.50004	7.08605	16.1327	3.68993	12.0852
mean	14.345	14.2736	13.8384	13.0149	14.1887	14.1117	14.2034	13.0234	13.2311	12.9498		12.0129	13.5352	13.3325	12.2524	13.7038	8.41892	7.15254	7.92102	6.88217	6.21293		12.8462	11.6677	13.7947	12.7814	12.0933	12.8546	12.2261	13.3853	9.75877	11.8146		13.518	14.5867	13.682	12.5689	13.2306	10.4373	10.8231	9.62859	9.0816	11.0792
SD	4.07008	4.20775	4.75245	4.42334	4.87256	3.82896	3.98682	5.44944	4.85474	2.97919		4.95151	4.19417	5.20839	4.66258	6.64528	4.09898	3.86437	4.83227	4.14657	4.38134		6.48267	5.96204	5.00227	6.69427	5.18005	5.24027	5.36257	3.61311	4.43738	5.32375		6.495	8.08561	5.69939	4.8506	6.82501	4.49683	3.00895	3.24661	4.71547	6.33911
n	14	14	14	14	14	14	14	14	14	14		14	14	14	14	14	14	14	14	14	14		10	10	10	10	10	10	10	10	10	10		12	12	12	12	12	12	12	12	12	12
variance	16.5656	17.7051	22.5858	19.566	23.7418	14.661	15.8947	29.6964	23.5685	8.87557		24.5175	17.5911	27.1273	21.7397	44.1597	16.8017	14.9334	23.3508	17.1941	19.1962		42.025	35.5459	25.0227	44.8133	26.833	27.4604	28.7571	13.0546	19.6904	28.3423		42.185	65.3771	32.483	23.5283	46.5807	20.2215	9.05379	10.5405	22.2356	40.1844

## Sheet: Figure 6
A
	NGA - RNAScope adjacent bar graph
	% of Phox2b - positive cells co-expressing Ghsr
	ctrl	cre
	2.50569	0.314465
	2.09524	0
	0.719424	0
	1.65289	0
mean	1.74331	0.0786162
SD	0.76629	0.157232
n	4	4
variance	0.587201	0.0247221
B
	Phox2bwt;Ghsrlox/lox											Phox2bwt;Ghsrlox/lox											Phox2bCre;Ghsrlox/lox											Phox2bCre;Ghsrlox/lox
	ethanol consumption (mg/g bw/day)											ethanol consumption (mg/g bw/day)											ethanol consumption (mg/g bw/day)											ethanol consumption (mg/g bw/day)
	vehicle											PF-5190457 3 mg/kg											vehicle											PF-5190457 3 mg/kg
	day 1	day 2	day 3	day 4	day 5	day 6	day 7	day 8	day 9	day 10		day 1	day 2	day 3	day 4	day 5	day 6	day 7	day 8	day 9	day 10		day 1	day 2	day 3	day 4	day 5	day 6	day 7	day 8	day 9	day 10		day 1	day 2	day 3	day 4	day 5	day 6	day 7	day 8	day 9	day 10
	8.88934	6.76386	7.38148	6.05421	10.0339	8.42726	6.77229	6.20623	7.49261	7.58418		13.3294	11.7831	11.2795	5.42298	11.4969	6.35486	4.07331	4.81943	6.44195	3.36653		9.78673	12.3754	11.779	8.39004	7.97944	10.6381	11.4243	12.3522	10.586	12.0198		10.1534	4.44688	8.04285	5.4028	5.15816	1.85582	3.6524	3.21139	9.20984	6.76288
	22.625	4.58819	11.435	8.75519	7.97171	7.4284	11.3502	10.6556	11.1065	9.76057		17.4983	12.8256	13.4639	14.8696	14.8696	12.5076	7.24133	2.09462	3.15799	4.49292		14.7143	13.9919	16.8006	12.0267	15.5248	11.523	13.8391	11.4621	14.0067	12.0535		9.49771	8.58895	12.0148	13.0913	14.0205	11.3777	14.8203	5.56806	8.24296	7.92915
	7.29602	5.87533	11.2312	10.2007	11.4899	8.709	5.73237	10.2987	7.07504	8.60082		10.6325	5.21826	11.534	13.1421	8.93077	5.37087	6.33879	2.74207	3.80153	3.80153		11.6522	9.67812	12.0562	9.35201	8.85127	11.8653	11.8653	8.06339	7.37413	9.86821		11.6677	8.28453	11.8666	9.04386	13.2714	3.79767	8.11216	8.67908	10.3798	3.30907
	9.80373	13.6853	15.5221	11.425	11.7105	12.1756	14.5138	15.3083	14.7282	11.953		15.1297	11.3096	13.526	14.4965	11.3155	10.2947	5.51348	8.4662	8.83962	11.5186		10.745	9.57496	10.3343	6.33756	10.5676	2.94705	2.94705	4.40453	10.8531	5.75635		5.43294	10.5569	11.1012	10.5439	10.3341	8.43393	8.6233	5.96493	8.16044	9.10106
	16.0276	15.6325	13.9687	13.7301	16.0816	14.9318	14.9318	13.9061	15.161	13.3007		12.9595	9.24243	14.4032	9.22797	11.4361	5.92401	7.49811	8.51404	6.65537	5.35891		12.855	12.0066	12.0066	19.8346	16.3047	9.20876	17.4601	11.3027	17.3584	13.9989		14.3953	17.1381	10.9071	9.30932	15.7929	7.71803	7.70948	7.6589	16.6	6.38848
	19.6607	19.4577	12.9598	13.3159	11.927	12.5424	12.5424	14.8717	13.168	16.4449		17.4983	12.8256	13.4639	14.8696	14.8696	12.5076	14.7886	2.09462	3.15799	4.49292		12.3621	9.25964	10.2533	11.7255	4.89656	10.4007	10.6519	10.6392	11.4105	8.7975		11.5469	12.8825	12.9589	15.4192	3.72049	11.9632	14.6544	7.8822	6.73161	12.176
	13.5197	11.09	17.5343	13.073	8.60512	13.1725	11.7478	12.9713	14.5526	15.2647		11.7679	17.7373	11.4533	18.3582	12.9953	8.0876	6.87871	9.49374	3.55429	4.60226		10.3085	13.4885	12.5635	14.3569	12.453	12.1593	6.90862	15.6934	11.4943	10.5125		9.39631	8.3552	8.3552	14.4143	9.69267	5.4394	8.22656	12.1089	9.97631	12.3001
	9.19188	11.0375	4.14803	13.5015	4.45727	5.97918	13.0065	9.83134	7.53075	11.7219		12.1064	10.9764	11.4314	9.83315	11.8586	6.35903	5.34986	9.97857	11.6026	6.8079		14.2624	12.5407	11.5774	14.9653	9.5607	10.9746	12.9963	12.1897	12.4259	8.39181		5.72652	8.73783	11.3697	10.268	5.56501	3.40294	2.46692	4.54675	2.84181	7.77336
	11.8454	20.5792	21.6536	17.3968	8.99647	12.0137	10.2229	6.15683	13.3581	11.3009		11.5978	13.5153	10.2454	12.9504	10.1304	9.01852	9.14849	7.98769	6.05661	11.7632		6.24111	7.65675	1.10332	0.936741	2.22308	7.90179	0.268281	1.86175	1.70184	3.21862		13.2156	9.6191	8.44561	11.6393	7.5017	6.29655	7.52936	7.42688	7.04438	11.2655
	14.2203	22.4835	17.1111	16.785	16.5118	18.4884	14.1748	17.8582	18.2066	13.145		21.6024	18.0463	15.4878	11.44	10.1871	5.56176	8.76936	6.53268	8.79329	8.3327		9.55806	5.97133	8.70341	9.15219	10.426	6.14562	7.36679	10.7168	8.6386	8.58546		5.29804	7.8481	7.77158	10.9557	6.64397	4.59277	2.3035	4.8852	4.88626	9.89978
	10.5866	15.9367	15.9367	15.8403	11.2934	14.9965	7.47272	6.71232	7.83682	7.88971		8.67463	14.5195	7.75964	11.369	8.95324	4.78663	7.57477	12.5082	8.50242	7.68328		9.32912	16.0253	10.8291	16.4686	13.2105	10.3809	7.98719	9.71568	9.92801	11.346		12.6635	16.3543	15.2973	18.5387	13.4495	5.83601	10.4969	8.88523	8.8183	11.3256
	19.0032	18.6845	19.2289	16.4174	17.3878	14.364	16.953	17.9277	16.5911	17.5177		12.0882	13.6471	10.8403	14.259	12.2357	4.94303	8.23044	9.7332	9.49729	10.8062													13.2252	17.3753	14.2872	11.985	10.5927	14.5786	6.23612	10.8393	9.53729	9.55228
	10.9389	9.95975	10.8859	15.8684	4.26957	11.4544	11.0344	12.5226	12.1936	9.00794		12.3204	0	25.5682	9.22095	9.60051	10.1113	5.6082	7.4649	6.67187	7.94808													17.2798	13.5364	14.0395	16.5464	13.8758	11.6991	13.8998	12.0424	9.47121	12.5205
	8.17792	8.25642	10.2619	13.5552	8.08633	5.4665	7.54727	9.32187	7.43548	7.03371		16.4355	16.049	13.2352	12.8651	15.9799	1.20538	5.54438	7.52695	9.83204	11.4926
	11.2931	12.4203	12.6311	15.7959	14.1457	15.0995	15.9866	16.7456	10.9708	14.4863		13.8183	14.416	13.581	8.16116	9.74069	4.70291	7.73314	4.03161	5.67276	6.51817
mean	12.872	13.0967	13.4593	13.4476	10.8645	11.6833	11.5993	12.0863	11.8272	11.6675		13.8306	12.1408	13.1515	12.0324	11.64	7.18238	7.35273	6.93257	6.81584	7.26572		11.0741	11.1427	10.7279	11.2315	10.1816	9.46774	9.42863	9.85468	10.5252	9.50443		10.7307	11.0557	11.266	12.0891	9.97069	7.4609	8.36394	7.66917	8.60771	9.25414
SD	4.59384	5.5887	4.56314	3.20958	4.00684	3.76823	3.48957	4.03691	3.69285	3.3331		3.28557	4.65446	3.93291	3.27304	2.21709	3.16964	2.49623	3.14852	2.65389	2.98298		2.44201	2.97866	3.77618	5.21431	4.22916	2.80423	4.96692	3.85537	3.94915	3.06116		3.65436	4.05387	2.51748	3.5104	3.95749	3.90364	4.24219	2.83108	3.21842	2.75471
n	15	15	15	15	15	15	15	15	15	15		15	15	15	15	15	15	15	15	15	15		11	11	11	11	11	11	11	11	11	11		13	13	13	13	13	13	13	13	13	13
variance	21.1034	31.2336	20.8222	10.3014	16.0548	14.1996	12.1771	16.2967	13.6371	11.1096		10.795	21.664	15.4678	10.7128	4.91548	10.0466	6.23118	9.9132	7.04315	8.89815	variance	5.96339	8.87241	14.2595	27.189	17.8858	7.86369	24.6703	14.8639	15.5958	9.37073		13.3544	16.4338	6.3377	12.3229	15.6617	15.2384	17.9962	8.015	10.3582	7.58842
C
	Phox2bwt;Ghsrlox/lox											Phox2bwt;Ghsrlox/lox											Phox2bCre;Ghsrlox/lox											Phox2bCre;Ghsrlox/lox
	ethanol consumption (mg/g bw/day)											ethanol consumption (mg/g bw/day)											ethanol consumption (mg/g bw/day)											ethanol consumption (mg/g bw/day)
	vehicle											JD5036 3 mg/kg											vehicle											JD5036 3 mg/kg
	day 1	day 2	day 3	day 4	day 5	day 6	day 7	day 8	day 9	day 10		day 1	day 2	day 3	day 4	day 5	day 6	day 7	day 8	day 9	day 10		day 1	day 2	day 3	day 4	day 5	day 6	day 7	day 8	day 9	day 10		day 1	day 2	day 3	day 4	day 5	day 6	day 7	day 8	day 9	day 10
	9.73388	14.7008	9.03257	9.03257	6.12795	21.5847	10.4982	11.9423	11.9423	15.5168		10.4954	17.308	10.3166	10.3166	14.4316	3.28961	7.97609	6.45516	6.45516	5.5585		5.30764	14.4134	13.516	13.516	8.92429	9.45385	9.95783	9.26686	9.26686	7.93569		11.7565	13.6141	7.03038	7.03038	9.19182	11.7885	4.71083	11.4136	11.4136	11.7946
	12.2514	16.23	14.8884	14.8884	17.1734	17.8932	18.7455	16.8478	16.8478	10.6625		6.65343	14.8383	10.1042	10.1042	11.8693	7.07855	8.42995	8.82511	8.82511	1.31197		7.84084	9.84201	15.246	15.246	9.51669	10.0062	6.35608	8.6465	8.6465	9.77119		7.05745	16.4124	16.5082	16.5082	8.58616	5.64078	2.67008	3.14462	3.14462	6.78209
	9.98222	13.226	9.67182	9.67182	9.78776	9.57213	10.9174	6.23815	6.23815	7.46176		10.0867	11.2444	11.2634	11.2634	10.5117	6.49467	7.75917	7.88833	7.88833	12.9161		10.898	14.3027	15.0826	15.0826	16.8758	11.6536	12.9947	11.7555	11.7555	13.1011		12.163	17.9407	19.4119	19.4119	15.1645	6.32407	12.9353	13.9371	13.9371	11.5889
	10.8801	9.92432	14.393	14.393	12.4813	8.73544	9.83636	10.8801	10.8801	8.61912		6.59692	14.389	9.69544	9.69544	7.55323	1.70732	2.21445	7.34554	7.34554	6.83971		7.43423	8.96678	2.88339	2.88339	7.63513	7.37126	8.83402	10.1422	10.1422	7.61272		7.67731	12.0513	10.132	10.132	5.73525	4.01886	2.23301	11.1795	11.1795	9.45792
	10.5802	10.7977	9.20876	9.20876	13.9837	13.5729	10.5223	18.8272	18.8272	11.1317		9.3374	14.3136	12.9999	12.9999	9.7774	2.36737	2.55451	9.78624	9.78624	9.82968		14.1543	6.76309	14.8917	14.8917	16.568	15.9321	10.0308	12.3131	12.3131	12.7542		2.82534	2.89421	3.68626	3.68626	1.23056	7.48847	6.3362	0.679256	0.679256	8.31325
	8.21244	13.4472	13.8582	13.8582	10.8773	10.9345	13.397	10.4629	10.4629	11.5307		6.79788	6.53167	16.8736	16.8736	9.40783	3.91601	3.39093	7.17325	7.17325	13.7902		7.09368	12.3898	3.12432	3.12432	5.55782	4.29359	2.74947	6.10369	6.10369	5.87021		13.0238	10.2745	12.6395	12.6395	9.3648	7.44795	2.42147	7.24127	7.24127	2.78613
	11.8495	15.3814	13.0381	13.0381	13.0496	14.6602	15.9839	18.3556	18.3556	14.4953		14.0323	14.7105	13.1133	13.1133	13.3342	5.17259	6.42095	3.93692	3.93692	5.67113		9.78872	13.8602	10.4703	10.4703	10.2954	10.4464	8.40672	10.464	10.464	14.4283		13.8713	14.5627	15.8937	15.8937	9.26139	8.76084	9.31809	8.1548	8.1548	10.4741
	8.908	11.2306	9.81986	9.81986	6.44638	10.2881	10.2281	12.219	12.219	13.4798		10.7978	16.7588	14.5795	14.5795	11.9033	9.23998	5.16709	7.62975	7.62975	8.16949		14.9153	15.4984	14.4281	14.4281	12.3276	12.66	11.7378	10.794	10.794	12.9421		6.47084	15.9475	8.99545	8.99545	10.6569	7.22874	4.41142	5.25575	5.25575	5.83591
	7.9398	6.65876	12.3234	12.3234	10.4853	6.09851	7.85035	9.22664	9.22664	4.36284		11.8529	11.6238	12.1026	12.1026	10.5726	5.30567	5.88658	6.99813	6.99813	5.73018		5.67865	15.3837	10.0513	10.0513	3.60995	11.239	6.99054	6.89813	6.89813	7.72956		7.90362	6.85044	10.4904	10.4904	11.699	9.12439	5.67396	11.9939	11.9939	10.6076
	2.3344	7.04988	7.28931	7.28931	3.74408	3.02562	2.14834	0.826116	0.826116	2.58402		18.088	12.9551	2.60319	2.60319	8.59912	5.6779	8.64547	6.73565	6.73565	5.95132		20.1128	8.98562	7.60075	7.60075	9.02095	9.76086	10.4295	10.7726	10.7726	10.3042		10.3658	15.3602	11.8014	11.8014	9.78704	11.744	13.9042	9.59349	9.59349	2.09792
	10.7492	12.7927	12.8081	12.8081	5.29658	10.9213	7.09654	6.11588	6.11588	10.5459													13.1952	15.0011	14.41	14.41	11.0416	14.3888	13.5347	14.8983	14.8983	12.5253		12.66	11.7378	10.794	10.794	12.9421	3.15123	3.75	5.44466	5.44466	8.25725
																							12.1173	8.21013	10.0997	10.0997	6.54103	1.41615	11.6028	12.5606	12.5606	0.447359		11.239	6.99054	6.89813	6.89813	7.72956	3.01252	5.56536	6.44985	6.44985	5.15962
																																		8.60642	11.2914	9.07832	9.07832	6.8891	10.0629	9.4755	9.6902	9.6902	9.29209
mean	9.40192	11.949	11.4847	11.4847	9.9503	11.5715	10.6567	11.0856	11.0856	10.0355		10.4739	13.4673	11.3652	11.3652	10.796	5.02497	5.84452	7.27741	7.27741	7.57683		10.7114	11.9681	10.9837	10.9837	9.8262	9.88515	9.46876	10.3846	10.3846	9.6185		9.6631	11.9944	11.0277	11.0277	9.09525	7.36871	6.4158	8.01369	8.01369	7.88056
SD	2.71463	3.1654	2.5573	2.5573	4.15556	5.20841	4.41846	5.52581	5.52581	4.02768		3.60903	3.11415	3.78898	3.78898	2.12067	2.28476	2.43935	1.54232	1.54232	3.743		4.40601	3.19309	4.48229	4.48229	4.01266	4.03787	3.05488	2.44656	2.44656	3.9734		3.20786	4.36736	4.31286	4.31286	3.43482	2.93057	3.8639	3.79239	3.79239	3.16526
n	11	11	11	11	11	11	11	11	11	11		10	10	10	10	10	10	10	10	10	10		12	12	12	12	12	12	12	12	12	12		13	13	13	13	13	13	13	13	13	13
variance	7.36919	10.0197	6.53977	6.53977	17.2687	27.1276	19.5228	30.5346	30.5346	16.2222		13.0251	9.69795	14.3564	14.3564	4.49723	5.22014	5.95042	2.37876	2.37876	14.01		19.4129	10.1958	20.091	20.091	16.1015	16.3044	9.33232	5.98564	5.98564	15.7879		10.2903	19.0738	18.6008	18.6008	11.798	8.58822	14.9297	14.3822	14.3822	10.0189
D
	Phox2bwt;Cnr1lox/lox											Phox2bwt;Cnr1lox/lox											Phox2bCre;Cnr1lox/lox											Phox2bCre;Cnr1lox/lox
	ethanol consumption (mg/g bw/day)											ethanol consumption (mg/g bw/day)											ethanol consumption (mg/g bw/day)											ethanol consumption (mg/g bw/day)
	vehicle											PF-5190457 3 mg/kg											vehicle											PF-5190457 3 mg/kg
	day 1	day 2	day 3	day 4	day 5	day 6	day 7	day 8	day 9	day 10		day 1	day 2	day 3	day 4	day 5	day 6	day 7	day 8	day 9	day 10		day 1	day 2	day 3	day 4	day 5	day 6	day 7	day 8	day 9	day 10		day 1	day 2	day 3	day 4	day 5	day 6	day 7	day 8	day 9	day 10
	10.8551	9.11522	9.91738	10.2639	10.0804	27.5472	30.1367	26.8133	23.6848	23.8961		13.9481	25.7148	17.5138	22.4372	13.9947	6.17846	6.81295	10.1325	8.9187	6.35019		4.23967	9.36746	7.80621	10.2257	8.2683	9.14348	9.46988	8.07306	9.94585	7.18963		7.45349	10.1436	4.76889	12.7152	7.06822	14.6605	11.1852	18.1232	18.3446	10.7151
	13.1953	13.4532	14.2022	16.2669	14.3093	15.8212	15.2326	15.5999	15.9631	14.757		19.9699	7.28191	11.1447	8.62882	13.0644	8.25587	3.95429	10.0915	5.16537	8.4318		7.93541	11.125	1.13981	12.2959	4.09164	9.58323	5.35899	5.88551	1.47007	5.70039		15.0196	12.8027	9.88271	13.661	8.70746	11.7129	6.1157	13.3789	12.3	4.52586
	18.0871	21.1348	20.2894	20.5309	18.926	16.0475	16.2557	16.6278	13.7439	17.0965		16.328	6.39171	23.6473	9.83069	18.6082	14.1449	10.6707	13.6142	12.3693	11.8924		15.4199	16.5547	13.2079	15.3359	11.5872	14.339	15.4824	11.0263	8.11926	14.3001		12.8393	19.1399	14.3252	14.2947	9.07624	9.77428	6.80385	7.61198	6.10497	4.86174
	14.1165	7.65551	14.4351	15.7248	14.4984	14.1729	13.6715	15.5811	13.5411	14.507		15.6032	15.1379	13.1519	14.109	11.0201	8.31991	6.57407	12.0691	11.3532	6.05345		10.5302	9.35502	5.50845	11.585	9.00402	8.70571	6.28242	2.33097	8.72564	0.919226		5.96609	13.8334	7.98155	3.62956	13.3861	0.417324	2.64257	14.1801	0.933468	0.631069
	8.90238	8.1268	13.6142	10.891	11.6267	13.5685	12.2199	16.375	12.4363	14.3966		14.4549	11.0355	14.5369	6.97021	14.1059	5.43017	14.0005	7.74397	12.3591	7.62803		16.0603	13.9092	13.2709	6.74766	8.79416	3.18876	11.1642	3.94474	11.1238	7.32827		9.05108	11.0703	13.3415	15.7282	12.0789	10.6677	9.37441	13.6368	7.39733	11.0764
	19.9496	23.8243	23.5328	22.9999	22.4372	15.6565	19.1646	21.3236	17.9112	20.2992		14.774	8.57141	13.5432	7.1336	14.0828	15.9219	12.3957	5.3197	7.77358	4.78491		15.6733	16.4939	17.4248	15.8232	14.9098	3.4462	12.9442	15.3008	12.1658	15.262		14.7487	14.2935	13.1354	13.087	13.5866	2.82066	9.23998	9.7007	18.3959	13.4727
	14.9896	7.22989	16.8897	13.9776	19.0326	11.0939	19.712	17.4868	18.1203	17.2338		12.4807	9.14566	13.511	10.6328	14.6725	8.28764	9.39741	8.71597	8.26204	7.08417		2.57496	5.10584	3.23977	7.26902	1.87686	6.11966	0.955226	2.54048	0.900053	1.01545		12.6458	12.8049	7.68733	16.9463	10.0842	13.7419	6.45867	9.22994	6.08788	3.71662
	20.7877	10.6821	11.4617	15.4726	10.4564	12.4807	9.14566	13.511	10.6328	14.6725		7.554	14.6129	10.451	15.3387	15.807	9.79242	11.1339	11.6107	14.9508	16.6302		11.4885	11.4098	15.9459	16.6154	9.7567	14.057	3.57598	10.1302	6.66616	12.8688		5.42089	11.9828	7.9366	16.8567	6.5189	6.71762	3.51531	7.55685	1.24067	4.40124
	7.6238	9.7249	8.33793	5.13707	7.23379	4.87494	7.40639	4.82195	6.75213	8.07805		14.1464	9.27014	12.5245	9.4763	13.3354	13.2465	4.19356	4.18108	4.84015	9.87584		8.63023	10.4496	4.91023	4.91023	10.0478	7.44272	6.5065	9.15054	3.84264	9.91388		13.187	7.82801	16.6622	2.66671	10.4587	5.95523	6.83582	7.89523	6.53934	2.22154
	11.8955	8.82794	9.04676	12.5621	8.05313	11.8583	9.9683	9.30302	8.0836	8.84742		10.2499	7.94237	9.50268	12.1864	9.19977	4.03732	7.58071	5.21832	8.84209	3.80489		5.61861	9.06425	0.879097	0.879097	6.56069	5.60504	7.47887	7.47519	3.17782	7.90982		11.9879	15.7248	8.84364	8.84364	12.5486	5.69794	6.1796	5.06039	12.2294	4.01495
	9.848	12.8949	9.77395	7.97874	6.99478	5.63983	8.56801	8.83879	10.9094	6.19717
	9.22402	4.55742	9.43267	4.11492	12.0731	7.67812	9.22659	13.0014	4.99546	14.0173
mean	13.2896	11.4356	13.4111	12.9934	12.9768	13.0366	14.2257	14.9403	13.0645	14.4999		13.9509	11.5104	13.9527	11.6744	13.7891	9.36151	8.67137	8.8697	9.48343	8.25359		9.81711	11.2835	8.33331	10.1687	8.48971	8.16308	7.92186	7.58578	6.61371	8.24075		10.832	12.9624	10.4565	11.8429	10.3514	8.21661	6.83511	10.6374	8.95735	5.96373
SD	4.41865	5.71814	4.79985	5.72069	5.0095	5.96448	6.49863	5.80862	5.32277	5.03264		3.37239	5.78153	4.08251	4.67612	2.53345	3.92418	3.40264	3.20687	3.25469	3.77297		4.87738	3.54407	6.16423	5.17287	3.68247	3.86413	4.39912	4.07904	4.04951	4.9949		3.56869	3.11306	3.71783	5.14847	2.52468	4.67096	2.60006	4.01697	6.21526	4.24411
n	12	12	12	12	12	12	12	12	12	12		10	10	10	10	10	10	10	10	10	10		10	10	10	10	10	10	10	10	10	10		10	10	10	10	10	10	10	10	10	10
variance	19.5245	32.6971	23.0386	32.7263	25.0951	35.575	42.2322	33.7401	28.3318	25.3275		11.373	33.4261	16.6669	21.8661	6.41839	15.3992	11.578	10.284	10.593	14.2353		23.7888	12.5604	37.9977	26.7586	13.5606	14.9315	19.3523	16.6386	16.3985	24.9491		12.7356	9.69116	13.8223	26.5067	6.37402	21.8179	6.76032	16.136	38.6294	18.0125
E
	Avilwt;Cnr1lox/lox + tamoxifen											Avilwt;Cnr1lox/lox + tamoxifen											AvilCreERT;Cnr1lox/lox + tamoxifen											AvilCreERT;Cnr1lox/lox + tamoxifen
	ethanol consumption (mg/g bw/day)											ethanol consumption (mg/g bw/day)											ethanol consumption (mg/g bw/day)											ethanol consumption (mg/g bw/day)
	vehicle											PF-5190457 3 mg/kg											vehicle											PF-5190457 3 mg/kg
	day 1	day 2	day 3	day 4	day 5	day 6	day 7	day 8	day 9	day 10		day 1	day 2	day 3	day 4	day 5	day 6	day 7	day 8	day 9	day 10		day 1	day 2	day 3	day 4	day 5	day 6	day 7	day 8	day 9	day 10		day 1	day 2	day 3	day 4	day 5	day 6	day 7	day 8	day 9	day 10
	12.7143	18.205	18.3489	15.8714	10.1751	9.80562	11.6533	14.7111	10.8827	10.8827		7.70654	10.0927	4.62791	10.2759	5.50072	5.68264	6.02204	11.1534	0.0151816	5.21742		0.865625	1.57849	1.13932	0.882491	1.05046	0	0.911716	0.678796	1.504	0.658831		12.5105	11.6622	11.5992	21.0307	9.90075	5.91949	4.71717	9.70698	7.87053	11.6155
	16.7752	11.4575	21.3914	19.1406	15.0752	15.2634	17.0512	20.2116	14.3712	14.4281		7.536	12.2593	10.504	10.8112	11.7233	4.27134	10.349	8.19806	11.1597	6.55538		14.7035	15.7461	12.692	13.5145	14.3884	10.1181	18.7646	15.5075	15.8582	10.468		0.861923	5.21072	0.279146	0.64653	1.02727	0	0.276298	0	0	0
	15.8883	16.2994	9.53982	13.8826	12.1735	18.4624	14.2817	13.8726	14.7267	12.7512		7.62699	14.1557	3.24768	12.0168	10.2682	4.27134	10.349	8.19806	11.1597	6.55538		11.4328	3.24392	1.49339	4.74714	2.7211	4.74616	7.00864	2.23442	15.3872	2.9162		0.441018	0.344397	0.268617	0.00516836	0.546866	0.608156	0.201504	0.655287	0.900825	1.75388
	8.2376	14.8296	2.69617	20.1159	9.74028	14.2244	9.28533	16.8053	15.8065	12.8072		3.92561	15.9262	12.7567	14.5324	12.4122	4.39547	7.86717	9.28895	4.49306	6.5702		11.1149	4.33168	11.0797	2.07663	2.22501	3.47333	10.6849	7.49395	10.2939	10.9698		12.3203	14.5295	12.5139	8.91236	9.07893	10.8514	7.29286	9.66837	5.75193	7.41476
	3.73017	11.2484	10.5188	15.8016	10.8786	17.6435	13.4537	15.0066	10.4975	8.53174		15.0288	14.914	16.6576	16.7247	20.1714	15.606	12.6783	4.86739	12.751	10.4545		2.04376	4.5892	0.756865	4.92475	2.76933	2.6545	0.950638	0.410991	0.446849	0.337942		0.63101	0.410941	4.09145	4.48171	0.900674	2.55763	1.48817	1.20715	2.09323	3.99844
	13.3703	11.2064	13.5706	13.4947	11.4431	13.9883	12.1257	6.95043	11.7825	11.6681		10.8723	8.85419	14.0722	5.07657	13.2429	7.17553	10.5611	8.77055	3.94456	10.6229		8.35081	12.0376	10.1262	7.58946	9.18653	9.08046	11.3477	5.63921	5.8371	7.37035		13.2639	11.785	10.9647	5.95754	5.83149	6.43617	3.88288	4.6304	5.03862	9.25451
	9.09075	10.1013	7.56868	7.14718	10.4081	5.39515	3.85978	8.91091	9.55583	9.20276		2.28706	11.341	10.6287	7.85847	4.20961	11.3918	2.0583	5.05909	3.7791	13.2102		8.56611	13.1332	11.369	15.2081	13.6114	13.8858	14.3516	14.3516	10.1563	8.29106		0	0.306269	0.0283126	0.361968	1.28001	1.17117	1.11291	0.590418	0	0
	8.60199	4.34111	7.7627	9.21707	7.20985	6.85258	4.45628	12.2175	2.63435	10.0212		16.7723	15.5221	17.4591	12.8153	14.7607	11.3236	8.64404	13.1647	7.2389	14.6997		12.9807	16.0301	10.6434	13.9048	14.4035	11.7528	10.6246	12.5953	8.0466	9.0658		0.223529	20.4131	9.11119	20.4686	3.12475	13.0402	16.6075	16.7476	15.1905	17.9657
	11.3506	7.35103	9.97708	8.76678	11.2942	10.1411	4.18697	8.58365	5.10993	6.40688		11.6524	14.4845	14.7722	10.8072	7.95432	4.62814	9.22555	5.01209	10.5251	5.32397		0.496175	3.43246	1.21461	0	0.519384	1.03547	0.828676	0.236668	1.10335	1.3778		2.35762	15.3559	0.643827	14.0648	18.0537	9.92563	14.0687	3.66094	14.1137	1.66789
												6.64845	11.7288	3.28689	6.74708	6.22908	0.41057	9.41964	5.83218	9.84576	5.49699		1.20546	0.358405	0	1.41344	0.542465	0.692614	0.407249	1.4573	0.525193	0.598935		15.4273	18.8832	19.9759	13.9048	18.4221	5.57804	10.9309	12.5672	12.7369	13.3614
																																		1.32111	4.15505	0.885587	0	0.425199	5.96159	1.96692	7.70575	3.13344	6.14022
mean	11.0843	11.6711	11.2638	13.7153	10.9331	12.4196	10.0393	13.03	10.5964	10.7444		9.00564	12.9278	10.8013	10.7666	10.6472	6.91563	8.71741	7.95445	7.49121	8.47067		7.17599	7.44812	6.05144	6.42613	6.14176	5.74392	7.58803	6.06057	6.91586	5.20547		5.3962	9.36875	6.39653	8.16675	6.23561	5.64086	5.68599	6.10365	6.07542	6.65202
SD	4.11918	4.32125	5.72917	4.5736	2.09836	4.60936	4.87284	4.29579	4.39503	2.4833		4.58669	2.41824	5.38171	3.53828	4.87039	4.5272	2.93447	2.80912	4.22469	3.49775		5.51497	6.07632	5.45993	5.82902	6.04271	5.04465	6.58133	6.08777	5.98001	4.41599		6.40793	7.57867	6.79288	8.08901	6.825	4.33252	5.79259	5.59265	5.67086	5.91304
n	9	9	9	9	9	9	9	9	9	9		10	10	10	10	10	10	10	10	10	10		10	10	10	10	10	10	10	10	10	10		11	11	11	11	11	11	11	11	11	11
variance	16.9676	18.6732	32.8234	20.9178	4.4031	21.2462	23.7446	18.4538	19.3163	6.16677		21.0377	5.84789	28.9628	12.5194	23.7207	20.4955	8.6111	7.89114	17.848	12.2342		30.4149	36.9216	29.8109	33.9775	36.5143	25.4484	43.3139	37.061	35.7605	19.5009		41.0615	57.4362	46.1432	65.4321	46.5806	18.7708	33.5541	31.2777	32.1587	34.964

## Sheet: Supplementary Figure 3
A	2 bottle choice test											2 bottle choice test											2 bottle choice test											2 bottle choice test
	female wt (Cnr1+/+)											female wt (Cnr1+/+)											female Cnr1-/-											female Cnr1-/-
	ethanol consumption (mg/g bw/day)											ethanol consumption (mg/g bw/day)											ethanol consumption (mg/g bw/day)											ethanol consumption (mg/g bw/day)
	vehicle											JD5037 3 mg/kg											vehicle											JD5037 3 mg/kg
	day 1	day 2	day 3	day 4	day 5	day 6	day 7	day 8	day 9	day 10		day 1	day 2	day 3	day 4	day 5	day 6	day 7	day 8	day 9	day 10		day 1	day 2	day 3	day 4	day 5	day 6	day 7	day 8	day 9	day 10		day 1	day 2	day 3	day 4	day 5	day 6	day 7	day 8	day 9	day 10
	8.36811	11.5744	11.5744	11.1281	9.69617	10.882	10.2985	13.0521	11.6639	10.8208		12.0512	14.6558	14.6558	13.8764	14.8224	11.1713	11.8021	10.8383	11.3362	9.94382		15.6785	12.1538	12.2159	13.8648	10.5585	11.2414	17.4934	14.0926	12.0869	17.2943		7.02916	9.76002	9.19431	13.6301	6.10342	15.4977	11.3867	12.1572	10.1053	11.6788
	9.07943	11.5744	11.2281	9.16104	10.9323	10.9778	9.0818	9.47464	8.65381	6.68708		12.0512	11.2708	11.2708	7.54571	6.04936	3.58952	3.12737	3.01488	3.34974	1.53239		5.18393	6.45757	14.1329	12.277	4.69595	6.31886	4.90537	7.66583	9.7463	11.2196		9.65012	4.94803	12.3302	11.6432	12.8004	11.8496	8.50563	10.3893	6.0262	4.19051
	9.07943	11.2281	11.2281	9.16104	10.9323	7.82667	9.0818	9.47464	8.65381	6.68708		8.54865	10.8999	10.8999	10.4686	11.9976	9.6399	9.76092	9.34425	10.032	10.9361		11.4689	13.6376	7.9497	8.37844	4.4214	8.3068	13.416	7.53165	12.6804	13.736		12.9418	5.73944	11.6115	8.53386	0.486033	14.1431	1.81815	5.2117	1.10134	1.34925
	8.90472	9.27119	9.27119	9.89902	10.6894	8.07297	10.1079	7.38137	8.84701	6.44823		7.77945	10.4236	10.4236	10.2266	11.0378	9.94793	10.4935	9.95186	8.00185	7.47819		14.4045	3.82827	12.05	12.3236	9.37668	6.96952	3.62628	7.51541	9.1289	11.6677		11.2921	11.0372	11.3968	10.8282	13.1139	14.4369	14.1472	13.8255	13.6725	12.4903
	10.3833	13.1442	13.1442	14.0396	13.2118	12.5311	12.2994	12.8779	13.8488	12.0083		8.9365	13.8797	13.8797	9.48655	11.6436	9.94719	11.5318	4.58964	7.07165	11.6221		1.51683	1.81132	0.307378	3.44271	1.60735	0.478398	0.0512285	0.076721	0.37504	1.25019		13.0667	9.2184	11.1425	9.35284	6.06493	10.0796	13.5834	6.59667	13.5031	8.17616
	9.07557	8.25521	8.25521	9.81671	6.95131	9.54995	9.43079	8.76851	10.917	10.4028		10.8134	9.8337	9.8337	9.80417	11.7391	7.49815	7.44819	5.04223	2.32705	10.3908		13.3477	6.8231	5.01405	4.68324	6.15855	7.69367	6.01738	1.44822	6.12973	7.8338		9.39292	7.67999	8.14419	5.34528	6.34837	4.79346	7.37603	6.51712	11.1428	14.7224
	9.9855	10.9972	10.9972	10.2007	11.5286	10.9778	10.8574	9.7827	10.6005	11.3282		6.80299	8.97834	8.97834	7.81216	11.2152	12.1945	6.34705	6.61965	4.8273	5.43819		11.9792	9.48864	11.3149	15.5605	12.9838	13.1537	9.95296	16.8769	14.7179	14.3644		0.57589	0.589653	1.07815	1.50987	1.64837	0.432669	0.470993	0.692323	1.15851	0.782468
	10.1089	12.0175	12.0175	14.4504	11.9085	10.4607	12.8838	9.81915	10.5341	8.52054		6.9691	8.97834	8.97834	7.81216	11.2152	7.10294	5.35448	6.61965	4.8273	6.44298		6.28709	3.49462	0.0685744	0	0.057114	0	0.279666	0.60238	0	1.72684		18.7149	12.1726	6.02102	6.38208	7.47737	9.51173	14.9262	11.5645	13.0056	14.7204
	11.2106	14.6251	14.6251	12.5241	9.58395	9.85271	9.27762	9.95494	11.8868	10.4424		7.75248	8.11126	8.11126	9.53799	11.5359	7.9659	9.52097	6.92802	6.85525	7.96738													2.44274	2.07075	0.262115	0	2.24025	0	0.123574	1.5453	0.449726	3.43129
mean	9.57728	11.4097	11.3712	11.1534	10.6038	10.1257	10.3688	10.0651	10.6229	9.2606		9.07833	10.7813	10.7813	9.61893	11.2507	8.78415	8.37627	6.99427	6.51426	7.97244		9.98333	7.21187	7.88167	8.81629	6.23242	6.77029	6.96778	6.97622	8.10814	9.8866		9.45625	7.02402	7.90897	7.46948	6.25367	8.97164	8.03755	7.61107	7.79612	7.94907
SD	0.89641	1.8874	1.88715	2.03981	1.76022	1.4928	1.403	1.82233	1.73532	2.19839		2.06331	2.22267	2.22267	1.93982	2.26084	2.57154	2.98046	2.61628	2.98965	3.20778		5.04082	4.24347	5.52485	5.59497	4.46181	4.62324	6.21256	6.19365	5.52407	5.85631		5.57067	3.98813	4.5591	4.58718	4.50095	5.91467	5.97889	4.68082	5.66517	5.65431
n	9	9	9	9	9	9	9	9	9	9		9	9	9	9	9	9	9	9	9	9		8	8	8	8	8	8	8	8	8	8		9	9	9	9	9	9	9	9	9	9
variance	0.803551	3.56229	3.56135	4.16084	3.09838	2.22844	1.9684	3.32089	3.01133	4.83291		4.25723	4.94025	4.94025	3.76288	5.11141	6.61284	8.88316	6.84493	8.93798	10.2898		25.4099	18.007	30.5239	31.3037	19.9077	21.3744	38.5959	38.3613	30.5154	34.2964		31.0324	15.9052	20.7854	21.0422	20.2586	34.9833	35.7471	21.9101	32.0941	31.9713
B	Drinking in the dark													Drinking in the dark
	female Phox2bwt;Cnr1lox/lox													female Phox2bCre;Cnr1lox/lox
	Ethanol consumption (mg/g bw)													Ethanol consumption (mg/g bw)
	vehicle			S-MRI-1891 3 mg/kg			R-MRI-1891 3 mg/kg							vehicle			S-MRI-1891 3 mg/kg
	before	after		before	after		before	after						before	after		before	after
	5.213	8.933		5.513	3.571		6.25	5.272						4.214	3.862		2.892	4.563
	7.95	5.302		8.889	5.925		5.17	7.411						2.033	2.433		8.021	7.275
	5.863	7.216		7.116	5.878		9.111	8.867						4.092	5.229		4.862	7.839
	7.795	6.198		4.301	3.84		2.967	5.802						7.323	1.03		7.452	9.215
	8.94	8.947		10.06	4.847		11.862	12.413						6.803	8.685		1.376	0.081
mean	7.1522	7.3192		7.1758	4.8122		7.072	7.953					mean	4.893	4.2478		4.9206	5.7946
SD	1.55471	1.62718		2.36044	1.10241		3.47296	2.86511					SD	2.16998	2.93462		2.85934	3.6136
n	5	5		5	5		5	5					n	5	5		5	5
variance	2.41711	2.64773		5.57165	1.2153		12.0615	8.20883					variance	4.70881	8.61202		8.17583	13.0581
C	serum EtOH (mg/dL)					serum EtOH (mg/dL)
	female Phox2bwt;Cnr1lox/lox					female Phox2bCre;Cnr1lox/lox
	vehicle	MRI1891 enantiomers				vehicle	S-MRI-1891
		S	R
		3 mg/kg	3 mg/kg				3 mg/kg
	420.138	17.465	185.218			189.728	14.7787
	348.889	97.2408	10.3851			67.4584	103.126
	93.9452	18.2794	154.56			9.43971	25.9643
	238.436	8.42115	12.5695			11.957	380.451
	189.711	90.7454	333.867			316.159	9.98782
mean	258.224	46.4303	139.32			118.948	106.862
SD	128.947	43.6512	134.979			132.28	157.538
n	5	5	5			5	5
variance	16627.3	1905.42	18219.3			17498.1	24818.3

## Sheet: Supplementary Figure 4
	NGA - RNAScope adjacent bar graph					NGA - RNAScope adjacent bar graph
	% of NGA cells expressing genes of interest					% of Gpr65-positive NGA cells co-expressing Avil
	Avil	Gpr65
	29.8922	2.57048				91.9556
	22.457	2.85012				89.0591
	9.20362	0.381497				95.8549
	7.28939	0.742034				91.6168
	34.2844	0.420954				98.7722
mean	20.6253	1.39302			mean	93.4517
SD	12.0841	1.21464			SD	3.84003
n	5	5			n	5
variance	146.026	1.47536			variance	14.7458

## Sheet: Supplementary Figure 5
A	fluorescence intensity (units/µm2)									fluorescence intensity (units/µm2)
	Two bottle choice test			Two bottle choice test						Drinking in the dark			Drinking in the dark
	Cnr1	Cnr1		Phox2b	Phox2b					Cnr1	Cnr1		Phox2b	Phox2b
	control	ethanol		control	ethanol					control	ethanol		control	ethanol
	39.1441	41.8748		25.6398	26.2234					26.2844	16.2897		22.4864	19.3223
	85.604	13.0548		71.3043	15.5861					41.6827	39.0568		34.5816	33.3457
	34.6323	23.0285		37.8807	34.2715					23.3496	14.0881		16.3761	10.2153
	14.7054	19.8128		16.7118	18.9424					44.5322	21.2906		32.7965	15.2029
	52.5442	104.511		60.3411	106.984					41.0758	26.4322		33.9358	21.2509
mean	45.326	40.4564		42.3756	40.4015				mean	35.3849	23.4315		28.0353	19.8674
SD	26.2898	37.369		23.0138	37.9083				SD	9.79017	9.95041		8.17105	8.64288
n	5	5		5	5				n	5	5		5	5
variance	691.154	1396.44		529.637	1437.04				variance	95.8474	99.0106		66.7661	74.6993
B	rt-qPCR						rt-qPCR
	relative mRNA level of Cnr1 (2^-ΔΔCt) in the nodose ganglion						relative mRNA level of Cnr1 (2^-ΔΔCt) in the nodose ganglion
	Two bottle choice test						Drinking in the dark
	water	ethanol					water	ethanol
	0.878621	1.41809					1.03239	1.13674
	1.1765	1.28203					0.983756	1.13195
	0.967574	0.552648					1.03059	1.01086
	1.0882	0.882262					0.868326	0.838336
	0.918779	1.12811					1.10026	0.917066
mean	1.00594	1.05263				mean	1.00307	1.00699
SD	0.12363	0.343106				SD	0.0860126	0.131335
n	5	5				n	5	5
variance	0.0152845	0.117722				variance	0.00739816	0.0172488
C	nodose ganglion				nodose ganglion				nodose ganglion
	AEA (fmol/mg tissue)				2AG (pmol/mg tissue)				OEA (fmol/mg tissue)
	Two bottle choice test				Two bottle choice test				Two bottle choice test
	water	ethanol			water	ethanol			water	ethanol
	18.9	14.1			6.1	6.4			80.1	106.8
	16.3	18.5			6.8	7			82.4	118.9
	15.4	11.3			7.3	7.7			80.9	94.1
	19	16			6	6.1			65.9	114.6
	19.2	13.4			6.1	5.9			80.2	123.1
mean	17.76	14.66		mean	6.46	6.62		mean	77.9	111.5
SD	1.77567	2.72635		SD	0.568331	0.732803		SD	6.77089	11.4431
n	5	5		n	5	5		n	5	5
variance				variance				variance
	nodose ganglion				nodose ganglion				nodose ganglion
	AEA (fmol/mg tissue)				2AG (pmol/mg tissue)				OEA (fmol/mg tissue)
	Drinking in the dark				Drinking in the dark				Drinking in the dark
	water	ethanol			water	ethanol			water	ethanol
	17.9	11			5.6	5.4			81.1	88.4
	15.8	12.3			5.2	5.7			86.2	70.4
	6.5	19			3.8	8.1			51.4	124.6
	11.3	11			3.7	5.9			46.8	80.9
	24.7	16.4			6.7	8.1			88.9	89.2
mean	15.24	13.94		mean	5	6.64		mean	70.88	90.7
SD	6.87008	3.59277		SD	1.26689	1.34462		SD	20.1444	20.4015
n	5	5		n	5	5		n	5	5
variance	3.153	7.433		variance	0.323	0.537		variance	45.845	130.945
D	stomach				jejunum				hypothalamus				serum
	OEA (fmol/mg tissue)				OEA (fmol/mg tissue)				OEA (fmol/mg tissue)				OEA (fmol/mg tissue)
	Two bottle choice test				Two bottle choice test				Two bottle choice test				Two bottle choice test
	water	ethanol			water	ethanol			water	ethanol			water	ethanol
	132	243			133	138			51	55			5.45641	3.4359
	233	136			90	107			86	88			4.8	2.87179
	228	238			138	94			92	72			5.97949	5.24103
		148				107				87			4.50256	5.22051
													4.72821	2.37949
													4.57436	5.17949
													4.97436	4.59487
													5.28205	5.40513
mean	197.667	191.25		mean	120.333	111.5			76.3333	75.5		mean	5.03718	4.29103
SD	56.9239	57.1161		SD	26.3881	18.6994			22.1435	15.5027		SD	0.504175	1.21237
n	3	4		n	3	4			3	4		n	8	8
variance	2160.22	3262.25		variance	696.333	349.667			490.333	240.333		variance	0.254192	1.46983

## Sheet: Supplemental Table 1
	GhrlCre/wt;Cnr1lox/lox			GhrlCre/wt;Cnr1lox/lox			AvilCreERT/wt;Cnr1lox/lox			AvilCreERT/wt;Cnr1lox/lox			AvilCreERT/wt;Cnr1lox/lox			AvilCreERT/wt;Cnr1lox/lox			Trpv1Cre/wt;Cnr1lox/lox			Trpv1Cre/wt;Cnr1lox/lox			C57BL/6J		C57BL/6J		C57BL/6J			C57BL/6J			Cnr1+/+	Cnr1-/-		Cnr1+/+	Cnr1-/-		Phox2bCre/wt;Cnr1lox/lox			Phox2bCre/wt;Cnr1lox/lox			Wnt1Cre/wt;Cnr1lox/lox
							corn oil			corn oil			tamoxifen			tamoxifen									male		male		blank saporin	CB1-saporin		blank saporin	CB1-saporin		female	female		female	female
	total drinking			ethanol intake			total drinking			pure EtOH			total drinking			pure EtOH			total drinking			pure EtOH			total drinking		pure EtOH		total drinking			pure EtOH			total drinking			pure EtOH			total drinking			pure EtOH			total drinking
	(uL/g/day)			(mg/g/day)			(uL/g/day)			(mg/g/day)			(uL/g/day)			(mg/g/day)			(uL/g/day)			(mg/g/day)			(uL/g/day)		(mg/g/day)		(uL/g/day)			(mg/g/day)			(uL/g/day)			(mg/g/day)			(uL/g/day)			(mg/g/day)			(uL/g/day)
	wt	Cre		wt	Cre		wt	Cre		wt	Cre		wt	Cre		wt	Cre		wt	Cre		wt	Cre																		wt	Cre		wt	Cre		wt	Cre
	104.886	119.415		10.2519	13.4258		125.561	87.0549		14.7778	5.48376		110.564	143.208		10.4728	12.0391		136.643	151.844		12.0632	14.2747		93.8788		12.0233		131.534	121.648		11.5256	13.4862		141.86	147.831		8.86753	15.2759		89.648	80.742		11.7788	5.96504		133.159	122.463
	108.316	100.794		9.13713	8.63081		166.221	137.421		19.438	10.8756		131.994	114.687		18.2113	7.3396		130.731	151.734		13.6722	17.4182		113.288		10.1845		145.361	129.93		11.8019	11.252		164.597	148.717		10.391	12.1983		109.879	59.8106		11.8516	2.7004		129.743	150.067
	117.924	132.62		10.5633	11.3495		134.487	117.68		9.80836	14.2263		140.593	140.787		18.5798	1.24957		120.711	140.113		12.6175	14.087		99.3082		10.6156		123.562	134.822		10.8589	9.99899		156.18	142.72		9.31142	9.39086		88.5586	105.456		6.97391	9.5351		113.532	125.42
	108.501	145.715		11.2143	11.8778		121.307	154.008		12.6143	15.1363		146.928	103.454		16.2471	5.15703		136.522	126.934		13.7921	11.3447		87.5995		11.538		140.105	116.043		14.9289	12.6811		167.847	160.456		11.9895	9.67195		80.7588	83.4716		5.91315	7.55401		98.3623	171.868
	142.217	106.957		12.4354	9.13733		129.108	127.848		9.61338	16.4792		89.6454	115.596		8.25779	4.80421		141.203	129.614		17.964	12.0402		98.1636		10.8044		123.752	136.827		10.0847	12.3199		118.04	128.107		10.2583	10.4304		91.6948	80.1671		7.06232	4.87903		123.852	123.376
	126.939	110.78		5.89498	9.23466		140.176	120.591		18.0798	11.2523		114.025	117.647		22.9988	6.36195		130.915	143.131		15.0172	14.6721		95.0074		10.8083		121.938	132.768		9.32248	16.5127		133.981	146.14		10.0915	8.59678		110.393	117.584		13.85	9.06286		130.681	127.683
	151.919	112.55		16.6583	10.7036		124.944	110.898		15.8807	11.5838		145.823	121.462		15.4351	14.5936		120.914	119.294		8.9288	11.0406		91.927		7.39045		122.409	109.219		8.10561	8.6916		196.786	151.217		7.88738	9.39463		92.424	107.509		4.17506	7.39948		136.617	155.661
	125.639	154.135		11.3413	7.04557		110.185	109.615		12.8661	14.9209		158.101	118.374		14.7832	16.0657		141.114	129.402		20.1494	10.2718		116.35		10.9047		139.499	132.992		10.8978	14.5451		185.976	134.864		8.86315	6.5927		109.551	91.9095		9.03319	5.48691		173.551	145.253
	106.838	137.958		10.3339	14.1081		151.08	116.642		20.5963	16.3386		150.176	133.178		21.4437	9.96195		124.08	157.819		11.8652	22.3063		90.3352		9.48216		106.47	112.705		9.78646	13.0431		176.365	128.07		10.4356	11.594		101.509	120.334		8.05666	13.027		114.25	184.582
	156.368	84.3808		10.5039	4.46129		139.158	175.989		17.9015	13.1176		105.515	113.9		18.483	7.09606		118.936	151.677		11.0297	16.119		108.529		9.21073		131.869	104.245		14.359	6.63893		156.188	169.595		10.3824	8.94467		108.871	125.389		10.1387	13.9395		111.395	121.668
	152.262	112.462		10.4656	8.37857		143.728	123.197		14.0298	9.40722		106.91	116.109		13.8176	15.6552		159.731	128.109		20.0602	10.9909		102.49		9.73963		138.638	104.654		10.2155	8.56343		168.273	164.871		10.6648	6.87946		135.033	81.8736		6.30524	6.95605		135.29	123.338
	121.092	140.316		13.4144	17.4553		160.379	114.102		14.8463	10.5498		147.538	128.243		17.5462	6.37206		121.804	114.359		9.77878	15.0916		96.8678		10.5612		118.249	127.512		8.19245	7.79944		133.195	177.284		9.46944	1.79219		126.278	106.738		10.8211	11.3034		78.6036	126.081
	107.288	153.302		6.19737	13.6592		115.317	101.288		11.2367	11.3404		144.968	171.455		18.8201	10.7525		90.1768	110.655		11.2291	10.7671		95.4409		10.1679								188.207	129.158		12.06	1.20651		114.133	124.964		11.9571	11.6313		122.08	182.906
	133.354	162.466		16.0997	11.0717		132.592	92.0692		10.7072	12.4849		126.729	103.108		13.0752	13.8925		140.062	126.678		17.7504	14.1007		109.275		14.9005								164.654	129.599		10.3824	5.66973		125.436	71.8872		11.204	3.99481		108.715	168.035
	141.111	119.925		12.272	10.7866		104.787	74.1219		6.54777	8.25924		167.753	126.319		24.3953	7.22277		157.399	127.999		18.7662	10.8695		96.5196		9.46587								120.062	155.373		12.8051	12.3369		110.565	117.855		11.73	4.56203		100.95	146.091
	176.605	98.8537		11.3245	7.11455		122.864	105.859		13.3909	11.8682		130.836	134.815		16.6779	14.1957		132.157	125.415		14.498	13.6005		89.8651		7.7726								127.022	159.352		12.2894	8.01328		121.336	99.9498		6.5737	7.82294		106.687	138.185
	94.9808	94.9987		9.36358	6.64648		120.073	194.23		10.8587	16.1845		90.7208	128.526		21.3928	15.2273		145.768	87.618		10.293	10.6926		96.8553		12.5713									181.261			1.14328		128.632	88.9193		9.84421	7.78064		129.284	118.675
	108.755	143.691		11.2997	14.476		136.576	102.074		15.5689	8.6871		159.268	104.965		22.8066	11.7724		107.751	73.7588		12.6651	4.53393		102.278		13.8706														167.948	81.5499		19.9151	5.73852		150.076	115.15
	109.205	120.719		10.1928	10.3666		139.302	103.997		16.4736	8.59539		149.601	96.6643		19.7549	0.347873		123.298	127.467		12.9287	14.1209		141.837		11.7521														217.526	94.9782		14.5579	3.69079		123.894	108.111
	180.316	116.358		17.3487	9.15581		110.834	146.642		11.8962	19.7998		111.086	115.466		13.9511	0.438267		120.622	127.733		15.9796	16.2739		103.556		9.39582														149.052	114.552		10.03	6.48582		152.704	116.228
	124.26	115.568		12.1356	9.57471		96.8725	131.876		9.11093	13.7266		139.356	109.12		13.6432	7.44962		105.38	118.12		9.41079	11.3821		133.6		11.2414														145.846	83.7033		20.2203	0.493765		147.809	86.6036
	137.87	127.983		16.662	6.46999		105.16	88.1517		10.0803	6.62372		137.156	85.982		18.9684	0.579213		134	122.358		15.3639	16.1373		117.994		12.1113														182.432	81.5923		13.0784	5.55504		144.664	123.429
	131.214	113.863		17.4857	8.20314		121.252	117.819		10.1107	16.4309		136.151	95.5695		13.8772	11.6366		128.417	112.041		8.57577	13.5044		136.084		10.1828														129.163	120.011		11.0646	12.4736		148.59	127.836
		121.081			11.5402		115.458			10.9237			132.53	143.191		9.33324	8.07405		133.867	155.47		14.1088	18.4714		132.892		14.1706														211.253	101.637		14.6195	8.18182		150.721	127.573
		117.389			10.6704		111.145			10.2757			109.623	125.064		15.9476	8.89339		112.707	105.115		13.2204	12.9784		104.048		6.26605														162.838	108.115		23.1986	1.63576			124.021
		138.896			17.5012		174.052			16.3032			114.309	111.734		9.8897	14.196		117.621	117.173		16.0479	12.1448		107.85		7.31518														115.792	102.966		13.3547	10.4773			171.704
		92.8139			9.30296		132.47			14.8001			100.687	157.56		7.4217	1.16269		139.37	133.009		13.9734	17.2796		125.384		11.1983														186.494	156.954		11.6621	12.9435			158.686
		136.031			9.91419		129.428			16.2411			133.984	122.434		13.8425	13.5482		109.697	142.664		12.7314	17.9046		105.029		6.78503														177.134	145.066		14.2825	8.67398			167.304
		171.847			14.2648		125.318			15.4883			134.113	174.917		10.998	1.79092		176.319	136.654		14.0411	19.3013		115.529		9.76764														137.681	168.484		10.8327	11.2635			138.873
		160.053			14.9345		117.533			9.28042			114.577	110.861		7.64792	14.0852		111.164	119.273		11.804	14.24		114.213		11.0959														159.61	140.186		12.0182	14.209
		166.071			16.5193		132.292			15.2451			167.939	94.1737		10.7552	3.05139		115.108	101.246		9.27215	3.82765		118.253		10.4139														138.405	159.616		11.9905	8.9169
		123.627			8.92696		166.863			15.6445			74.2577	93.7296		5.34321	0.291262		114.355	111.807		13.4153	15.392		115.558		7.78398														118.818	184.603		7.60842	9.70765
		135.048			3.50375		117.264			7.61242			130.991	95.6604		14.411	11.2587		130.862	89.2955		14.3861	11.3832		114.785		10.454														111.992	168.638		14.0524	7.16309
		117.577			16.8691		97.1248			8.37653			132.812	104.247		10.943	2.47119			91.8539			7.16879		106.002		8.73742														121.887	147.215		8.63063	14.1714
		107.335			8.13402		108.953			9.81086			90.2514	92.5979		7.62431	8.63467			106.925			10.8974		101.925		8.31764														111.382	126.808		7.33583	8.86311
		129.096			3.596		119.115			10.032			130.467	137.543		15.6501	4.92825			120.016			14.0606		105.499		8.47375														113.52	162.829		12.3718	10.6805
		135.515			3.2765		155.856			15.0399			77.8845	86.4518		11.3244	3.26004			114.079			13.3577		124.269		9.45869														126.198	167.625		11.4536	13.0547
							144.354			14.3011			109.323	134.294		9.92211	0.49414			139.904			17.7445																		131.517	166.452		9.59759	16.1629
							131.199			16.5393			125.926	154.004		16.7662	13.2794			123.194			9.42825																		119.788	160.313		13.6028	13.5256
							150.183			10.8403			163.5	174.787		13.9069	12.0296			132.049			7.429																		159.564	131.467		15.5196	11.8807
							137.347			16.5694			156.149	111.108		12.9738	9.73493			113.584			13.0985																		118.463	128.42		12.251	4.37287
							147.239			9.96608			142.324	127.103		11.8455	13.3304			132.825			14.3269																		123.812	197.646		10.0771	13.4319
							148.681			15.2723			150.443	146.76		17.1169	17.7965			111.968			10.9438																		117.557	178.551		9.49807	10.8237
							96.697			7.11867			178.513	116.117		10.3115	13.7455			122.993			8.87923																		146.912	128.543		7.88042	9.4039
							94.1259			6.82638			182.696	178.759		12.1119	1.29161			107.078			10.6246																		113.364	150.513		8.03065	1.23653
							134.945			8.87665			148.92	176.094		8.50945	1.36646			132.441			17.3892																		126.278	114.84		9.62248	11.6046
							130.754			15.8119			121.72	131.598		12.4287	15.3306			134.646			13.2256																		99.7138	115.878		11.1516	7.92381
													145.16	120.989		15.1393	0.477287			127.706			6.64078																		116.996	112.3		9.41059	10.8333
													150.106	124.415		8.80632	0.330225			134.557			15.417																		123.925	98.6092		9.70782	9.09139
													161.104	152.99		12.0045	18.0793			123.551			13.5809																		140.712	132.56		7.54452	14.5495
													122.587	129.303		14.4838	6.69331			101.046			6.81266
													108.463	136.516		6.99796	0.619309
													109.385	176.762		7.13268	0.659128
													146.127	172.567		9.34729	22.7983
														137.534			16.2072
														133.084			0.280211
														152.611			0.290513
														126.568			0.966007
														133.429			1.41586
														208.289			0.738168
														155.407			20.5729
														184.788			2.08403
														125.674			1.60157
														219.287			1.56672
														140.623			17.7906
														133.446			7.7506
														113.801			8.01822
																																			Cnr1+/+	Cnr1-/-		Cnr1+/+	Cnr1-/-
	Cre-	CRE+		Cre-	CRE+		Cre-	CRE+		Cre-	CRE+		Cre-	CRE+		Cre-	CRE+		Cre-	CRE+		Cre-	CRE+						Cre-	CRE+		Cre-	CRE+		female	female		female	female		Cre-	CRE+		Cre-	CRE+		Cre-	CRE+
mean	129.037	126.437		11.852	10.3321		129.157	119.703		12.8432	12.3205		131.635	131.605		13.7884	7.80889		128.164	123.255		13.5576	12.9331		108.332		10.1874		128.616	121.947		10.84	11.2944		156.202	150.271		10.3843	8.18421		129.366	121.956		11.0688	8.85642		127.717	137.823
SD	23.0741	21.33		3.1949	3.82802		19.2896	28.1109		3.5441	3.57703		24.6552	28.3347		4.5732	6.26443		17.1224	17.6632		3.05823	3.74951		13.7664		1.97225		11.2031	12.1198		2.11836	2.99144		24.8063	17.0786		1.36368	3.99932		29.5881	32.8998		3.63282	3.80689		21.4338	23.9805
n	23	37		23	37		47	23		47	23		54	67		54	67		33	51		33	51		37		37		12	12		12	12		16	17		16	17		50	50		50	50		24	29
variance	532.412	442.672		10.2074	14.2577		372.088	790.221		12.5606	12.7951		607.877	802.855		20.9142	39.5674		293.175	311.989		9.35279	14.0588		189.515		3.88978		125.508	146.89		4.48744	8.94869		615.353	291.678		1.85963	15.9946		875.457	1082.4		13.1974	14.4924		459.407	575.063
calculation of variance
absolute residual	24.1512	7.0223		1.60012	3.09374		3.59558	32.6483		1.93462	6.83676		21.0716	11.6036		3.31566	4.23022		8.47896	28.589		1.4944	1.34163		14.4532		1.83593		2.91889	0.298543		0.68565	2.19187		14.3417	2.44065		1.51678	7.09168		39.7176	41.2137		0.710009	2.89138		5.44213	15.3601
	20.7209	25.6431		2.71487	1.70128		37.064	17.7181		6.59481	1.44497		0.358799	16.9178		4.42291	0.469291		2.56704	28.4791		0.114644	4.48511		4.95646		0.00291031		16.7454	7.98272		0.961993	0.0424231		8.39448	1.55435		0.00669761	4.01405		19.486	62.145		0.782747	6.15602		2.02572	12.2435
	11.1137	6.18232		1.28866	1.01745		5.33002	2.02356		3.03484	1.90575		8.95791	9.18254		4.79136	6.55931		7.45311	16.8577		0.940058	1.15393		9.02383		0.428198		5.05381	12.8755		0.0189649	1.29538		0.0219029	7.55175		1.07288	1.20665		40.807	16.4999		4.0949	0.678679		14.1852	12.4033
	20.5359	19.2772		0.637746	1.5457		7.85001	34.3047		0.228936	2.81582		15.2923	28.1507		2.45867	2.65185		8.35798	3.67947		0.234572	1.58843		20.7325		1.35059		11.4898	5.90433		4.08898	1.38673		11.6452	10.1846		1.6052	1.48774		48.6067	38.4841		5.15566	1.30241		29.3548	34.0453
	13.1797	19.481		0.583429	1.19475		0.048677	8.14444		3.22981	4.15864		41.9899	16.0083		5.53065	3.00468		13.0389	6.35923		4.40642	0.892949		10.1684		0.616976		4.86337	14.8803		0.755228	1.02549		38.162	22.1647		0.126011	2.24624		37.6707	41.7885		4.0065	3.97739		3.86503	14.4476
	2.09824	15.6572		5.95702	1.09742		11.0194	0.888299		5.23659	1.06819		17.6108	13.9573		9.21036	1.44693		2.75104	19.876		1.45961	1.73899		13.3246		0.620948		6.67705	10.8206		1.51748	5.21836		22.2208	4.13156		0.292851	0.41257		18.9729	4.37206		2.7812	0.20644		2.96398	10.1405
	22.8815	13.8873		4.80628	0.371511		4.21237	8.80523		3.03748	0.736734		14.1878	10.1421		1.64662	6.78469		7.25018	3.96125		4.62875	1.89247		16.405		2.79693		6.20651	12.7284		2.73434	2.60277		40.584	0.945166		2.49692	1.21042		36.9415	14.4469		6.89375	1.45694		8.89957	17.8383
	3.3981	27.6976		0.510717	3.28651		18.9714	10.0883		0.0229493	2.60041		26.4654	13.2305		0.994715	8.25683		12.9503	6.14719		6.59183	2.66131		8.01824		0.717312		10.8832	11.0453		0.0578539	3.25074		29.7737	15.4071		1.52115	1.59151		19.8148	30.0461		2.03563	3.36951		45.8343	7.42944
	22.1995	11.5201		1.51813	3.77599		21.9236	3.06133		7.75312	4.01805		18.5403	1.5733		7.65523	2.15306		4.08352	34.5644		1.69234	9.37324		17.9968		0.705225		22.1454	9.24227		1.05349	1.7487		20.1625	22.2018		0.0512873	3.40981		27.8569	1.62162		3.01216	4.17057		13.4668	46.7586
	27.3305	42.0567		1.34811	5.87079		10.0016	56.2857		5.05827	0.797051		26.1203	17.705		4.69453	0.712828		9.22726	28.422		2.52786	3.18589		0.197172		0.976649		3.25314	17.7021		3.51909	4.65544		0.0146458	19.3238		0.00188403	0.760457		20.4941	3.43291		0.930094	5.08307		16.3226	16.1547
	23.225	13.9758		1.38639	1.95351		14.5712	3.4935		1.18657	2.91331		24.7258	15.4955		0.0291675	7.84636		31.5669	4.85395		6.5026	1.94218		5.84227		0.447751		10.022	17.2934		0.624483	2.73094		12.0706	14.5992		0.280445	1.30476		5.66699	40.0821		4.76357	1.90037		7.57278	14.4853
	7.94563	13.8784		1.5624	7.12326		31.2221	5.60086		2.00315	1.77068		15.9023	3.36122		3.75777	1.43683		6.35935	8.89578		3.77877	2.15849		11.4642		0.373862		10.3664	5.5646		2.6475	3.49494		23.0067	27.013		0.914864	6.39203		3.08789	15.2173		0.247745	2.44698		49.1134	11.7421
	21.7498	26.8643		5.65463	3.32713		13.8397	18.4147		1.60651	0.980097		13.3327	39.8507		5.03168	2.94362		37.9869	12.5996		2.32842	2.16601		12.8911		0.0195245								32.0052	21.1133		1.67569	6.9777		15.2329	3.00864		0.888285	2.77485		5.63711	45.0833
	4.31646	36.0285		4.24767	0.739596		3.43553	27.634		2.13596	0.164325		4.90601	28.4963		0.713218	6.08366		11.8982	3.42298		4.19285	1.16762		0.943183		4.71312								8.45228	20.6723		0.00188403	2.51448		3.92931	50.0684		0.135166	4.86161		19.002	30.212
	12.0734	6.51269		0.420004	0.454541		24.3694	45.5813		6.29542	4.06128		36.1179	5.2858		10.6068	0.586118		29.235	4.74384		5.20861	2.06356		11.8124		0.721512								36.14	5.10195		2.4208	4.15273		18.8004	4.10015		0.66119	4.29439		26.7673	8.26794
	47.5672	27.5838		0.527514	3.21753		6.29217	13.8445		0.547731	0.452327		0.799389	3.21088		2.88946	6.38684		3.9929	2.16022		0.940424	0.667351		18.4669		2.41478								29.1803	9.08058		1.90511	0.170934		8.02941	22.0058		4.49512	1.03348		21.0303	0.361842
	34.0566	31.4388		2.48842	3.6856		9.08335	74.5266		1.98452	3.86394		40.9145	3.07877		7.60434	7.41845		17.6039	35.6369		3.26458	2.24047		11.4767		2.38397									30.9892			7.04093		0.733327	33.0364		1.2246	1.07578		1.56674	19.1484
	20.2824	17.2533		0.552316	4.14388		7.41969	17.6288		2.7257	3.63343		27.6331	26.6398		9.01815	3.96348		20.4123	49.496		0.892435	8.39917		6.0543		3.68321														38.5827	40.4057		8.84631	3.1179		22.3591	22.6735
	19.8319	5.71882		1.65915	0.0345431		10.1456	15.7065		3.63039	3.72513		17.9656	34.9403		5.96651	7.46101		4.86596	4.21266		0.628845	1.18779		33.5049		1.56469														88.16	26.9774		3.48909	5.16563		3.8234	29.7125
	51.2782	10.0791		5.49675	1.17627		18.3228	26.9387		0.946999	7.47923		20.5492	16.1389		0.16266	7.37062		7.54185	4.4784		2.42203	3.34079		4.77642		0.79156														19.6866	7.40402		1.03886	2.3706		24.9873	21.5947
	4.77762	10.8691		0.283572	0.757368		32.2841	12.1727		3.73226	1.40611		7.72061	22.4843		0.145235	0.359269		22.7837	5.13446		4.14676	1.55097		25.2676		1.05398														16.4808	38.2523		9.15147	8.36266		20.0918	51.2195
	8.8329	1.54515		4.81002	3.86209		23.9969	31.5514		2.76285	5.69681		5.52074	45.6226		5.18	7.22967		5.83647	0.896876		1.80629	3.20416		9.66189		1.92389														53.0669	40.3633		2.00962	3.30138		16.9468	14.3937
	2.17641	12.5746		5.63369	2.12894		7.90412	1.88415		2.73247	4.1104		4.51588	36.0351		0.0887519	3.82773		0.25338	11.2136		4.98179	0.571284		27.7524		0.00459786														0.202784	1.94425		0.00416643	3.61719		20.8734	9.98752
		5.35631			1.20812		13.6982			1.9195			0.895088	11.5866		4.4552	0.265164		5.70364	32.2153		0.551288	5.53833		24.5595		3.98326														81.8873	20.3182		3.55066	0.674599		23.0044	10.2497
		9.04834			0.338285		18.012			2.56746			22.0121	6.54071		2.15916	1.0845		15.4566	18.1403		0.337151	0.0452744		4.28417		3.92133														33.4727	13.8405		12.1297	7.22067			13.8017
		12.4584			7.16916		44.8958			3.45996			17.3259	19.8705		3.89874	6.38714		10.5427	6.08208		2.49034	0.788313		0.482134		2.8722														13.5735	18.9901		2.28591	1.62091			33.8807
		33.6236			1.02912		3.31314			1.9569			30.9488	25.955		6.36674	6.6462		11.2062	9.75374		0.415855	4.3465		17.0519		1.01095														57.1286	34.9987		0.593311	4.08707			20.8632
		9.59323			0.417888		0.271056			3.39791			2.34866	9.17032		0.0540956	5.73935		18.4665	19.4092		0.826125	4.97147		3.30256		3.40235														47.7688	23.1102		3.21365	0.182437			29.4811
		45.4091			3.93271		3.83813			2.64507			2.47781	43.3127		2.79044	6.01797		48.1558	13.3989		0.48352	6.36815		7.19717		0.419736														8.31585	46.528		0.236081	2.40705			1.0494
		33.6157			4.6024		11.6233			3.56277			17.0585	20.7438		6.14052	6.27635		17.0001	3.98189		1.75352	1.30689		5.88104		0.90848														30.2445	18.2299		0.949376	5.35261
		39.6331			6.18718		3.13555			2.4019			36.3037	37.4309		3.03324	4.7575		13.0559	22.0088		4.28541	9.10545		9.92055		0.226483														9.03959	37.6609		0.921655	0.0604824
		2.8107			1.40512		37.706			2.80126			57.3776	37.875		8.44523	7.51763		13.8091	11.4482		0.142245	2.45892		7.22633		2.4034														10.5473	62.6476		3.46039	0.85123
		8.61013			6.82833		11.8929			5.23078			0.644034	35.9442		0.622528	3.44977		2.69844	33.9594		0.828584	1.54995		6.4527		0.266635														17.3736	46.6827		2.98357	1.69333
		8.86077			6.53706		32.0318			4.46667			1.17686	27.3576		2.84548	5.33769			31.4009			5.76432		2.33005		1.44996														7.47831	25.2595		2.43818	5.31501
		19.1022			2.19806		20.2033			3.03233			41.3839	39.0067		6.16413	0.825781			16.3293			2.03573		6.40747		1.86974														17.9836	4.85279		3.73299	0.00669133
		2.65852			6.73608		10.0419			2.81123			1.16855	5.93824		1.86166	2.88064			3.23871			1.12748		2.83303		1.71363														15.845	40.8738		1.30296	1.82406
		9.07705			7.05558		26.6992			2.19667			53.7509	45.1528		2.464	4.54885			9.17565			0.424609		15.9369		0.728693														3.16724	45.669		0.384797	4.19831
							15.1979			1.45791			22.3121	2.68922		3.86633	7.31475			16.6491			4.81136																		2.1519	44.4967		1.47122	7.30653
							2.042			3.69611			5.70975	22.399		2.97775	5.47052			0.0603297			3.50486																		9.57729	38.3578		2.53398	4.66919
							21.0266			2.00288			31.8647	43.1819		0.118433	4.22068			8.79435			5.50411																		30.1984	9.51091		4.45082	3.02424
							8.1899			3.72624			24.5139	20.4964		0.814601	1.92605			9.67085			0.1654																		10.9022	6.46387		1.18223	4.48355
							18.0825			2.87712			10.6888	4.50176		1.94295	5.52154			9.57054			1.39377																		5.55317	75.6903		0.991723	4.57552
							19.524			2.42915			18.8074	15.155		3.32848	9.98762			11.2869			1.98929																		11.8088	56.5958		1.57075	1.96732
							32.4597			5.72453			46.8775	15.4873		3.47697	5.93657			0.261419			4.05387																		17.5465	6.58724		3.1884	0.547474
							35.0307			6.01682			51.0608	47.1544		1.67658	6.51727			16.177			2.30852																		16.0017	28.5574		3.03817	7.61989
							5.78854			3.96655			17.2845	44.4893		5.27899	6.44243			9.18654			4.45611																		3.08742	7.11518		1.44633	2.74814
							1.59748			2.96873			9.91552	0.00695304		1.35974	7.52169			11.3912			0.292448																		29.6517	6.0773		0.0827672	0.932608
													13.5249	10.6158		1.35084	7.3316			4.45126			6.29233																		12.3691	9.65593		1.65823	1.97684
													18.4703	7.18924		4.98212	7.47866			11.3021			2.48393																		5.44037	23.3464		1.361	0.234969
													29.4682	21.3852		1.78391	10.2704			0.296449			0.647784																		11.3464	10.6042		3.5243	5.69313
													9.04796	2.30157		0.695369	1.11557			22.2086			6.12044
													23.1726	4.91133		6.79048	7.18958
													22.2501	45.1578		6.65576	7.14976
													14.4914	40.9625		4.44115	14.9895
														5.92983			8.39827
														1.47986			7.52868
														21.0068			7.51837
														5.03659			6.84288
														1.82403			6.39302
														76.6841			7.07072
														23.8023			12.764
														53.1837			5.72486
														5.93104			6.20732
														87.6828			6.24217
														9.01884			9.9817
														1.84151			0.0582838
														17.8035			0.209333
																	7.80889
square	583.282	49.3126		2.56038	9.57125		12.9282	1065.91		3.74275	46.7413		444.01	134.644		10.9936	17.8948		71.8927	817.329		2.23322	1.79996		208.894		3.37065		8.51993	0.0891276		0.470116	4.80428		205.685	5.95676		2.30062	50.2919		1577.48	1698.57		0.504113	8.3601		29.6168	235.933
	429.357	657.57		7.37053	2.89434		1373.74	313.932		43.4915	2.08794		0.128737	286.211		19.5621	0.220234		6.58971	811.06		0.0131433	20.1162		24.5665		8.4699e-06		280.409	63.7239		0.925431	0.00179972		70.4674	2.41601		4.4858e-05	16.1126		379.705	3862		0.612693	37.8966		4.10354	149.904
	123.514	38.221		1.66064	1.0352		28.4091	4.0948		9.21025	3.63188		80.2441	84.319		22.9571	43.0246		55.5488	284.183		0.883709	1.33156		81.4296		0.183353		25.541	165.778		0.000359668	1.67802		0.000479736	57.0289		1.15107	1.456		1665.21	272.247		16.7682	0.460606		201.221	153.841
	421.723	371.61		0.40672	2.38918		61.6227	1176.81		0.0524116	7.92884		233.854	792.46		6.04506	7.03233		69.8559	13.5385		0.0550239	2.52311		429.836		1.8241		132.016	34.8612		16.7197	1.92302		135.611	103.726		2.57667	2.21337		2362.61	1481.02		26.5808	1.69628		861.703	1159.08
	173.706	379.509		0.340389	1.42742		0.00236945	66.3319		10.4317	17.2943		1763.16	256.265		30.5881	9.0281		170.014	40.4398		19.4165	0.797359		103.395		0.380659		23.6523	221.424		0.57037	1.05163		1456.34	491.273		0.0158787	5.04558		1419.08	1746.28		16.052	15.8196		14.9384	208.733
	4.40261	245.148		35.4861	1.20433		121.428	0.789075		27.4219	1.14103		310.141	194.807		84.8307	2.09362		7.56824	395.056		2.13047	3.02408		177.545		0.385577		44.5829	117.086		2.30274	27.2313		493.764	17.0698		0.0857618	0.170214		359.972	19.1149		7.7351	0.0426175		8.78517	102.829
	523.564	192.857		23.1003	0.13802		17.744	77.5321		9.22629	0.542778		201.295	102.863		2.71134	46.032		52.5651	15.6915		21.4254	3.58143		269.125		7.82279		38.5207	162.013		7.47663	6.77442		1647.06	0.893339		6.23463	1.46511		1364.68	208.713		47.5238	2.12268		79.2023	318.206
	11.5471	767.159		0.260832	10.8012		359.912	101.774		0.000526669	6.76213		700.416	175.047		0.989458	68.1752		167.71	37.7879		43.4522	7.08259		64.2921		0.514536		118.444	122		0.00334707	10.5673		886.472	237.379		2.31391	2.53292		392.626	902.768		4.14377	11.3536		2100.79	55.1966
	492.816	132.713		2.30472	14.2581		480.642	9.37172		60.1109	16.1447		343.742	2.47529		58.6025	4.63567		16.6751	1194.69		2.86401	87.8576		323.884		0.497342		490.42	85.4196		1.10985	3.05797		406.528	492.919		0.00263039	11.6268		776.005	2.62966		9.07309	17.3936		181.354	2186.37
	746.954	1768.77		1.8174	34.4661		100.031	3168.08		25.5861	0.635291		682.268	313.469		22.0387	0.508124		85.1422	807.812		6.3901	10.1499		0.0388767		0.953842		10.5829	313.363		12.384	21.6731		0.000214499	373.408		3.54958e-06	0.578295		420.007	11.7849		0.865076	25.8377		266.426	260.975
	539.402	195.324		1.92207	3.8162		212.32	12.2046		1.40794	8.48737		611.365	240.112		0.000850741	61.5654		996.471	23.5608		42.2838	3.77205		34.1321		0.200481		100.441	299.063		0.38998	7.45803		145.7	213.137		0.0786491	1.70239		32.1148	1606.57		22.6916	3.61142		57.347	209.823
	63.133	192.61		2.44109	50.7409		974.817	31.3696		4.01262	3.1353		252.883	11.2978		14.1209	2.06448		40.4413	79.1349		14.2791	4.65907		131.428		0.139772		107.462	30.9647		7.00927	12.2146		529.31	729.704		0.836975	40.858		9.53509	231.566		0.0613777	5.98772		2412.13	137.876
	473.054	721.688		31.9749	11.0698		191.538	339.1		2.58088	0.960589		177.762	1588.08		25.3178	8.6649		1443.01	158.751		5.42153	4.69158		166.181		0.000381204								1024.33	445.771		2.80794	48.6883		232.04	9.05194		0.78905	7.69978		31.777	2032.51
	18.6318	1298.05		18.0427	0.547002		11.8029	763.636		4.56231	0.0270029		24.069	812.04		0.508679	37.0109		141.568	11.7168		17.58	1.36334		0.889594		22.2135								71.441	427.344		3.54958e-06	6.32262		15.4395	2506.85		0.0182698	23.6352		361.075	912.768
	145.768	42.4151		0.176403	0.206607		593.868	2077.65		39.6323	16.494		1304.5	27.9397		112.505	0.343534		854.683	22.504		27.1296	4.2583		139.532		0.52058								1306.1	26.0299		5.86025	17.2452		353.456	16.8113		0.437172	18.4418		716.491	68.3589
	2262.64	760.869		0.278271	10.3525		39.5914	191.67		0.300009	0.2046		0.639022	10.3098		8.34896	40.7917		15.9433	4.66655		0.884398	0.445358		341.025		5.83116								851.489	82.4569		3.62946	0.0292186		64.4715	484.256		20.2061	1.06809		442.274	0.130929
	1159.85	988.397		6.19226	13.5837		82.5073	5554.22		3.93833	14.93		1674	9.4788		57.826	55.0334		309.897	1269.99		10.6575	5.01971		131.716		5.68331									960.328			49.5748		0.537769	1091.4		1.49965	1.15731		2.45466	366.662
	411.375	297.677		0.305053	17.1717		55.0519	310.774		7.42945	13.2018		763.588	709.677		81.3271	15.7092		416.661	2449.85		0.79644	70.5461		36.6546		13.566														1488.62	1632.62		78.2571	9.72129		499.931	514.089
	393.306	32.7049		2.75279	0.00119323		102.933	246.694		13.1798	13.8766		322.762	1220.83		35.5992	55.6667		23.6776	17.7465		0.395445	1.41085		1122.58		2.44827														7772.18	727.78		12.1737	26.6837		14.6184	882.83
	2629.46	101.588		30.2142	1.38362		335.724	725.692		0.896806	55.9389		422.27	260.466		0.0264584	54.326		56.8795	20.0561		5.86622	11.1609		22.8142		0.626568														387.563	54.8195		1.07923	5.61974		624.363	466.331
	22.8256	118.137		0.0804129	0.573606		1042.26	148.175		13.9298	1.97715		59.6078	505.546		0.0210932	0.129074		519.096	26.3627		17.1956	2.40552		638.454		1.11087														271.618	1463.24		83.7495	69.934		403.679	2623.44
	78.0201	2.38749		23.1363	14.9158		575.85	995.493		7.63333	32.4536		30.4786	2081.42		26.8325	52.2682		34.0643	0.804387		3.2627	10.2666		93.352		3.70134														2816.1	1629.2		4.03855	10.8991		287.194	207.179
	4.73678	158.12		31.7385	4.53239		62.4751	3.55		7.46638	16.8954		20.3931	1298.53		0.0078769	14.6515		0.0642015	125.745		24.8182	0.326366		770.194		2.11403e-05														0.0411215	3.78009		1.73592e-05	13.0841		435.698	99.7506
		28.69			1.45956		187.64			3.68447			0.801183	134.249		19.8488	0.070312		32.5315	1037.82		0.303919	30.6731		603.17		15.8663														6705.52	412.83		12.6072	0.455083		529.2	105.057
		81.8724			0.114437		324.432			6.59185			484.533	42.7809		4.66195	1.17615		238.908	329.07		0.113671	0.00204977		18.3541		15.3769														1120.42	191.56		147.131	52.138			190.487
		155.212			51.3969		2015.63			11.9713			300.188	394.837		15.2002	40.7955		111.149	36.9917		6.20181	0.621438		0.232453		8.24954														184.241	360.624		5.22538	2.62735			1147.9
		1130.54			1.05909		10.9769			3.82946			957.826	673.663		40.5354	44.1719		125.579	95.1355		0.172936	18.8921		290.769		1.02203														3263.68	1224.91		0.352018	16.7042			435.274
		92.03			0.17463		0.0734715			11.5458			5.51618	84.0948		0.00292633	32.9401		341.012	376.718		0.682483	24.7156		10.9069		11.576														2281.86	534.08		10.3276	0.0332833			869.135
		2061.99			15.4662		14.7313			6.99638			6.13956	1875.99		7.78657	36.216		2318.98	179.531		0.233791	40.5533		51.7993		0.176178														69.1533	2164.86		0.0557341	5.79387			1.10124
		1130.02			21.182		135.101			12.6934			290.991	430.306		37.7059	39.3926		289.004	15.8554		3.07483	1.70797		34.5866		0.825337														914.729	332.33		0.901314	28.6505
		1570.78			38.2812		9.83165			5.76914			1317.96	1401.08		9.20052	22.6338		170.455	484.389		18.3647	82.9092		98.4173		0.0512947														81.7142	1418.34		0.849448	0.00365812
		7.90002			1.97437		1421.75			7.84706			3292.19	1434.52		71.3219	56.5147		190.692	131.06		0.0202338	6.0463		52.2198		5.77635														111.245	3924.72		11.9743	0.724593
		74.1344			46.6261		141.44			27.361			0.41478	1291.99		0.387542	11.9009		7.2816	1153.24		0.686552	2.40234		41.6373		0.0710941														301.844	2179.28		8.90169	2.86737
		78.5132			42.7332		1026.04			19.9511			1.385	748.44		8.09675	28.491			986.015			33.2273		5.42915		2.10239														55.9251	638.041		5.94474	28.2493
		364.895			4.83148		408.173			9.19504			1712.63	1521.52		37.9965	0.681914			266.647			4.14419		41.0557		3.49593														323.412	23.5496		13.9352	4.47738e-05
		7.06775			45.3748		100.84			7.903			1.36551	35.2627		3.46579	8.29807			10.4892			1.27121		8.02605		2.93653														251.065	1670.67		1.69769	3.32721
		82.3928			49.7812		712.847			4.82537			2889.15	2038.78		6.0713	20.6921			84.1926			0.180293		253.983		0.530993														10.0314	2085.66		0.148069	17.6258
		0			0		230.975			2.12552			497.831	7.23191		14.9485	53.5055			277.192			23.1491																		4.63068	1979.96		2.1645	53.3853
							4.16977			13.6612			32.6012	501.715		8.86701	29.9266			0.00363967			12.284																		91.7244	1471.32		6.42105	21.8013
							442.119			4.01152			1015.36	1864.68		0.0140264	17.8141			77.3405			30.2952																		911.945	90.4574		19.8098	9.14604
							67.0745			13.8849			600.929	420.101		0.663574	3.70966			93.5253			0.027357																		118.858	41.7816		1.39767	20.1022
							326.977			8.2778			114.25	20.2658		3.77507	30.4874			91.5952			1.9426																		30.8377	5729.01		0.983515	20.9354
							381.188			5.90076			353.717	229.674		11.0787	99.7526			127.395			3.95728																		139.447	3203.08		2.46724	3.87034
							1053.63			32.7702			2197.5	239.857		12.0893	35.2429			0.0683397			16.4339																		307.878	43.3917		10.1659	0.299728
							1227.15			36.2021			2607.21	2223.54		2.81091	42.4749			261.697			5.32928																		256.054	815.523		9.23048	58.0627
							33.5072			15.7335			298.755	1979.3		27.8677	41.5049			84.3925			19.8569																		9.53218	50.6258		2.09188	7.55227
							2.55196			8.81335			98.3175	4.83448e-05		1.8489	56.5759			129.76			0.085526																		879.223	36.9336		0.00685041	0.869758
													182.924	112.695		1.82477	53.7524			19.8137			39.5934																		152.994	93.2371		2.74972	3.90791
													341.151	51.6852		24.8216	55.9304			127.738			6.16991																		29.5976	545.056		1.85232	0.0552104
													868.374	457.329		3.18232	105.481			0.0878822			0.419624																		128.741	112.45		12.4207	32.4117
													81.8656	5.29722		0.483538	1.24451			493.221			37.4598
													536.969	24.1211		46.1106	51.69
													495.067	2039.23		44.2991	51.1191
													210.001	1677.93		19.7238	224.684
														35.1629			70.5309
														2.19			56.681
														441.287			56.526
														25.3672			46.825
														3.32708			40.8708
														5880.46			49.9951
														566.55			162.921
														2828.51			32.774
														35.1773			38.5308
														7688.27			38.9646
														81.3395			99.6343
														3.39117			0.00339701
														316.963			0.0438202
																	60.9787
sum	11713.1	16378.9		224.563	527.535		17116	17384.9		577.789	281.492		32217.5	52988.4		1108.45	2651.02		9381.6	15599.5		299.289	702.94		6822.54		140.032		1380.59	1615.79		49.3618	98.4355		9230.3	4666.84		27.8945	255.913		42897.4	53037.4		646.673	710.127		10566.4	16101.8
n	23	38		23	38		47	23		47	23		54	67		54	68		33	51		33	51		37		37		12	12		12	12		16	17		16	17		50	50		50	50		24	29
n-1	22	37		22	37		46	22		46	22		53	66		53	67		32	50		32	50		36		36		11	11		11	11		15	16		15	16		49	49		49	49		23	28
variance	532.412	442.672		10.2074	14.2577		372.088	790.221		12.5606	12.7951		607.877	802.855		20.9142	39.5674		293.175	311.989		9.35279	14.0588		189.515		3.88978		125.508	146.89		4.48744	8.94869		615.353	291.678		1.85963	15.9946		875.457	1082.4		13.1974	14.4924		459.407	575.063
[truncated: 14 more columns]

[truncated: 1 more sheets: Supplemental Table 2]
